# Supplementary material for: Crystal structure of (–)-(R,E)-3-(1,3-benzodioxol-5-yl)-5-[(4S,5R)-5-hy­droxy­methyl-2,2-dimethyl-1,3-dioxolan-4-yl]-N,N-di­methyl­pent-4-enamide
Source: Acta Crystallogr E Crystallogr Commun. 2018 May 18;74(Pt 6):825–8. doi: 10.1107/S2056989018007132 (PMC6002817; doi:10.1107/S2056989018007132)
Supplement: Supplementary file 1 [file e-74-00825-sup1.cif]

##############################################################################
#                                                                            #
# This CIF contains the data in a paper accepted for publication in          #
# Acta Crystallographica Section E. It conforms to the requirements of       #
# Notes for Authors for Acta Crystallographica Section E, and has been       #
# peer reviewed under the auspices of the IUCr Commission on Journals.       #
#                                                                            #
# Full details of the Crystallographic Information File format               #
# are given in the paper "The Crystallographic Information File (CIF):       #
# a New Standard Archive File for Crystallography" by S. R. Hall, F. H.      #
# Allen and I. D. Brown [Acta Cryst. (1991), A47, 655-685].                  #
#                                                                            #
# The current version of the core CIF dictionary is obtainable from          #
# ftp://ftp.iucr.org/pub/cif_core.dic.                                       #
#                                                                            #
# Software is freely available for graphical display of the structure(s)     #
# in this CIF. For information consult the CIF software page                 #
# http://www.iucr.org/resources/cif/software.                                #
#                                                                            #
# This file may be used for bona fide research purposes within the           #
# scientific community so long as proper attribution is given to the journal # 
# article from which it was obtained.                                        #
#                                                                            #
##############################################################################
data_global
_audit_creation_method     'APEX3 v2016.1-0'
_journal_data_validation_number     ?
_journal_date_recd_electronic     2018-04-26
_journal_date_accepted     2018-05-11
_journal_name_full     'Acta Crystallographica, Section E'
_journal_year     2018
_journal_volume     74
_journal_issue      6
_journal_page_first     825
_journal_page_last     828
_journal_paper_category     GO
_journal_paper_doi     10.1107/S2056989018007132
_journal_coeditor_code     IS5496
_publ_contact_author_name     'Oishi, Takeshi'
_publ_contact_author_address
;
School of Medicine,
Keio University,
Hiyoshi 4-1-1, Kohoku-ku,
Yokohama 223-8521,
Japan
;
_publ_contact_author_email     oec@keio.jp
_publ_contact_author_fax     '(81) 45 566 1311'
_publ_contact_author_phone     '(81) 45 566 1311'
_publ_section_title
;\
Crystal structure of
(-)-(<i>R</i>,<i>E</i>)-3-(1,3-benzodioxol-5-yl)-5-[(4<i>S</i>,5<i>R</i>)-5-\
hydroxymethyl-2,2-dimethyl-1,3-dioxolan-4-yl]-<i>N</i>,<i>N</i>-\
dimethylpent-4-enamide
;
loop_
    _publ_author_name
    _publ_author_address
    'Oishi, Takeshi'
;
School of Medicine,
Keio University,
Hiyoshi 4-1-1, Kohoku-ku, Yokohama 223-8521,
Japan
;
    'Ishii, Koki'
;
Department of Applied Chemistry, Faculty of Science and Technology,
Keio University,
Hiyoshi 3-14-1, Kohoku-ku, Yokohama 223-8522,
Japan
;
    'Ishibashi, Mizuki'
;
Department of Applied Chemistry, Faculty of Science and Technology,
Keio University,
Hiyoshi 3-14-1, Kohoku-ku, Yokohama 223-8522,
Japan
;
    'Sato, Takaaki'
;
Department of Applied Chemistry, Faculty of Science and Technology,
Keio University,
Hiyoshi 3-14-1, Kohoku-ku, Yokohama 223-8522,
Japan
;
    'Chida, Noritaka'
;
Department of Applied Chemistry, Faculty of Science and Technology,
Keio University,
Hiyoshi 3-14-1, Kohoku-ku, Yokohama 223-8522,
Japan
;
_publ_section_synopsis
;
In the title compound, 1,3-dioxolane and 1,3-dioxole rings adopt envelope
forms, while amide moiety and benzene ring are essentially planar. An
intramolecular O---H...O hydrogen bond supports the molecular conformation,
and intermolecular weak C---H...O and C---H...\p interactions connect the
molecules into sheet structure.
;
data_I
_database_code_depnum_ccdc_archive 'CCDC 1842600'
_chemical_name_systematic
;\
(--)-(<i>R</i>,<i>E</i>)-3-(1,3-Benzodioxol-5-yl)-\
5-{(4<i>S</i>,5<i>R</i>)-5-hydroxymethyl-2,2-dimethyl-1,3-dioxolan-4-yl}-\
<i>N</i>,<i>N</i>-dimethylpent-4-enamide
;
_chemical_name_common     ?
_chemical_formula_moiety     'C20 H27 N O6'
_chemical_formula_sum     'C20 H27 N O6'
_chemical_formula_iupac     'C20 H27 N O6'
_chemical_formula_weight     377.42
_chemical_melting_point_gt     409
_chemical_melting_point_lt     410
_space_group_crystal_system     monoclinic
_space_group_name_H-M_alt     'P 21'
_space_group_name_Hall     'P 2yb'
loop_
    _space_group_symop_operation_xyz
    'x, y, z'
    '-x, y+1/2, -z'
_cell_length_a     9.2538(6)
_cell_length_b     6.0642(4)
_cell_length_c     17.1441(10)
_cell_angle_alpha     90
_cell_angle_beta     91.475(2)
_cell_angle_gamma     90
_cell_volume     961.75(11)
_cell_formula_units_Z     2
_cell_measurement_reflns_used     3257
_cell_measurement_theta_min     2.4749
_cell_measurement_theta_max     24.8961
_cell_measurement_temperature     90
_exptl_crystal_description     prism
_exptl_crystal_colour     colorless
_exptl_crystal_size_max     0.270
_exptl_crystal_size_mid     0.160
_exptl_crystal_size_min     0.100
_exptl_crystal_density_diffrn     1.303
_exptl_crystal_density_meas     ?
_exptl_crystal_density_method     'not measured'
_exptl_crystal_F_000     404
_exptl_absorpt_coefficient_mu     0.096
_exptl_absorpt_correction_type     multi-scan
_exptl_absorpt_process_details
;
(<i>SADABS</i>; Bruker, 2016)
;
_exptl_absorpt_correction_T_min     0.97
_exptl_absorpt_correction_T_max     0.99
_exptl_special_details
;
IR (film):
3423, 2985, 2934, 1631, 1488, 1245, 1039 cm^-1^;
^1^H NMR (500 MHz, CDCl~3~): <i>\d</i> (p.p.m.)
6.74 (d, <i>J</i> = 8.0 Hz, 1H),
6.70 (d, <i>J</i> = 1.7 Hz, 1H),
6.67 (dd, <i>J</i> = 8.0, 1.7 Hz, 1H),
5.92 (s, 2H),
5.91 (ddd, <i>J</i> = 15.5, 7.7, 0.9 Hz, 1H),
5.59 (ddd, <i>J</i> = 15.5, 8.0, 0.9 Hz, 1H),
4.65 (ddd, <i>J</i> = 8.0, 6.6, 0.9 Hz, 1H),
4.21 (ddd, <i>J</i> = 7.8, 6.6, 4.9 Hz, 1H),
3.87 (dddd, <i>J</i> = 8.3, 7.7, 6.3, 0.9 Hz, 1H),
3.65 (dd, <i>J</i> = 11.5, 7.8 Hz, 1H),
3.53 (dd, <i>J</i> = 11.5, 4.9 Hz, 1H),
3.05 (bs, 1H),
2.97 (s, 3H),
2.92 (s, 3H),
2.69 (dd, <i>J</i> = 15.8, 8.3 Hz, 1H),
2.65 (dd, <i>J</i> = 15.8, 6.3 Hz, 1H),
1.44 (s, 3H),
1.34 (s, 3H)
^13^C NMR (125 MHz, CDCl~3~): <i>\d</i> (p.p.m.)
171.5 (C), 147.9 (C), 146.3 (C), 137.2 (CH), 137.0 (C), 125.7 (CH),
120.4 (CH), 108.5 (CH), 108.5 (C), 108.0 (CH), 101.1 (CH~2~), 78.5 (CH),
78.0 (CH), 61.2 (CH~2~), 44.3 (CH), 39.5 (CH~2~), 37.4 (CH~3~),
35.7 (CH~3~), 27.9 (CH~3~), 25.2 (CH~3~)
;
_diffrn_ambient_temperature     90
_diffrn_radiation_type     MoK\a
_diffrn_radiation_wavelength     0.71073
_diffrn_radiation_monochromator     'multilayered confocal mirror'
_diffrn_measurement_device_type     'Bruker D8 Venture'
_diffrn_measurement_method     '\f and \w scans'
_diffrn_detector_area_resol_mean     7.4074
_diffrn_reflns_number     8906
_diffrn_reflns_av_R_equivalents     0.0463
_diffrn_reflns_av_sigmaI/netI     ?
_diffrn_reflns_theta_min     2.38
_diffrn_reflns_theta_max     25.06
_diffrn_reflns_theta_full     25.06
_diffrn_measured_fraction_theta_max     0.988
_diffrn_measured_fraction_theta_full     0.988
_diffrn_reflns_limit_h_min     -11
_diffrn_reflns_limit_h_max     11
_diffrn_reflns_limit_k_min     -6
_diffrn_reflns_limit_k_max     7
_diffrn_reflns_limit_l_min     -20
_diffrn_reflns_limit_l_max     20
_diffrn_standards_number     0
_diffrn_standards_interval_count     ?
_diffrn_standards_decay_%     ?
_refine_special_details
;
  Refinement of <i>F</i>^2^ against ALL reflections.
  The weighted <i>R</i>-factor <i>wR</i> and  goodness of fit <i>S</i> are
based on <i>F</i>^2^, conventional <i>R</i>-factors <i>R</i> are based on
<i>F</i>, with <i>F</i> set to zero for negative <i>F</i>^2^.
  The threshold expression of <i>F</i>^2^ > 2<i>\s</i>(<i>F</i>^2^) is used
only for calculating <i>R</i>-factors(gt) <i>etc.</i> and is not relevant
to the choice of reflections for refinement.
  <i>R</i>-factors based on <i>F</i>^2^ are statistically about twice as
large as those based on <i>F</i>, and <i>R</i>-factors based on ALL data
will be even larger.
;
_reflns_number_total     2900
_reflns_number_gt     2454
_reflns_threshold_expression     'I > 2\s(I)'
_refine_ls_structure_factor_coef     Fsqd
_refine_ls_matrix_type     full
_refine_ls_R_factor_all     0.0655
_refine_ls_R_factor_gt     0.0458
_refine_ls_wR_factor_gt     0.0786
_refine_ls_wR_factor_ref     0.0989
_refine_ls_goodness_of_fit_ref     1.066
_refine_ls_restrained_S_all     1.066
_refine_ls_number_reflns     2900
_refine_ls_number_parameters     250
_refine_ls_number_restraints     1
_refine_ls_number_constraints     ?
_refine_ls_hydrogen_treatment     constr
_refine_ls_weighting_scheme     calc
_refine_ls_weighting_details
                           'w=1/[\s^2^(Fo^2^)+1.1579P] where P=(Fo^2^+2Fc^2^)/3'
_atom_sites_solution_hydrogens     geom
_atom_sites_solution_primary     direct
_atom_sites_solution_secondary     difmap
_refine_ls_shift/su_max     0.000
_refine_ls_shift/su_mean     0.000
_refine_diff_density_max     0.246
_refine_diff_density_min     -0.249
_refine_ls_extinction_method     none
_refine_ls_extinction_coef     ?
loop_
    _atom_type_symbol
    _atom_type_description
    _atom_type_scat_dispersion_real
    _atom_type_scat_dispersion_imag
    _atom_type_scat_source
    C C 0.0033 0.0016 'International Tables Vol C Tables 4.2.6.8 and 6.1.1.4'
    H H 0.0000 0.0000 'International Tables Vol C Tables 4.2.6.8 and 6.1.1.4'
    N N 0.0061 0.0033 'International Tables Vol C Tables 4.2.6.8 and 6.1.1.4'
    O O 0.0106 0.0060 'International Tables Vol C Tables 4.2.6.8 and 6.1.1.4'
_computing_data_collection
;
<i>APEX3</i> (Bruker, 2016)
;
_computing_cell_refinement
;
<i>SAINT</i> (Bruker, 2016)
;
_computing_data_reduction
;
<i>SAINT</i> (Bruker, 2016)
;
_computing_structure_solution
;
<i>SHELXT2014</i> (Sheldrick, 2015<i>a</i>)
;
_computing_structure_refinement
;
<i>SHELXL2014</i> (Sheldrick, 2015<i>b</i>)
;
_computing_molecular_graphics
;
<i>Mercury</i> (Macrae <i>et al.</i>, 2008)
;
_computing_publication_material
;
<i>publCIF</i> (Westrip, 2010) and <i>PLATON</i> (Spek, 2009)
;
loop_
    _atom_site_type_symbol
    _atom_site_label
    _atom_site_fract_x
    _atom_site_fract_y
    _atom_site_fract_z
    _atom_site_U_iso_or_equiv
    _atom_site_adp_type
    _atom_site_calc_flag
    _atom_site_occupancy
    _atom_site_disorder_assembly
    _atom_site_disorder_group
    C C1 0.7840(5) 0.4010(8) 0.3009(2) 0.0229(11) Uani d 1.0 . .
    O O2 0.7683(3) 0.1982(5) 0.30040(17) 0.0241(8) Uani d 1.0 . .
    N N3 0.9032(4) 0.4967(7) 0.2740(2) 0.0264(10) Uani d 1.0 . .
    C C4 1.0102(5) 0.3627(10) 0.2343(3) 0.0399(14) Uani d 1.0 . .
    H H4A 1.1059 0.3872 0.2585 0.06 Uiso calc 0.54(8) A 1
    H H4B 1.0119 0.4047 0.1791 0.06 Uiso calc 0.54(8) A 1
    H H4C 0.9845 0.2065 0.2386 0.06 Uiso calc 0.54(8) A 1
    H H4D 1.0776 0.4595 0.2074 0.06 Uiso calc 0.46(8) A 2
    H H4E 0.961 0.2664 0.1961 0.06 Uiso calc 0.46(8) A 2
    H H4F 1.0637 0.2726 0.2726 0.06 Uiso calc 0.46(8) A 2
    C C5 0.9320(5) 0.7318(9) 0.2772(3) 0.0392(14) Uani d 1.0 . .
    H H5A 0.9038 0.7994 0.2272 0.059 Uiso calc 1.0 . .
    H H5B 1.0353 0.7564 0.2877 0.059 Uiso calc 1.0 . .
    H H5C 0.8762 0.7985 0.3189 0.059 Uiso calc 1.0 . .
    C C6 0.6671(5) 0.5503(8) 0.3324(3) 0.0231(11) Uani d 1.0 . .
    H H6A 0.6536 0.678 0.297 0.028 Uiso calc 1.0 . .
    H H6B 0.6991 0.6073 0.3841 0.028 Uiso calc 1.0 . .
    C C7 0.5221(5) 0.4312(8) 0.3404(2) 0.0203(11) Uani d 1.0 . .
    H H7 0.5401 0.2945 0.3718 0.024 Uiso calc 1.0 . .
    C C8 0.4522(4) 0.3634(8) 0.2637(2) 0.0196(10) Uani d 1.0 . .
    H H8 0.3636 0.285 0.2667 0.024 Uiso calc 1.0 . .
    C C9 0.4993(5) 0.3999(8) 0.1930(2) 0.0196(10) Uani d 1.0 . .
    H H9 0.5862 0.4819 0.1887 0.024 Uiso calc 1.0 . .
    C C10 0.4268(5) 0.3224(8) 0.1190(2) 0.0226(11) Uani d 1.0 . .
    H H10 0.411 0.4503 0.0829 0.027 Uiso calc 1.0 . .
    O O11 0.2905(3) 0.2221(6) 0.13541(17) 0.0267(8) Uani d 1.0 . .
    C C12 0.2523(5) 0.0853(9) 0.0707(3) 0.0293(12) Uani d 1.0 . .
    O O13 0.3853(3) 0.0390(6) 0.03211(17) 0.0307(8) Uani d 1.0 . .
    C C14 0.5029(5) 0.1354(8) 0.0758(3) 0.0226(11) Uani d 1.0 . .
    H H14 0.5745 0.1988 0.0393 0.027 Uiso calc 1.0 . .
    C C15 0.5753(5) -0.0380(8) 0.1267(3) 0.0285(12) Uani d 1.0 . .
    H H15A 0.5174 -0.0624 0.1737 0.034 Uiso calc 1.0 . .
    H H15B 0.5794 -0.1789 0.0977 0.034 Uiso calc 1.0 . .
    O O16 0.7180(4) 0.0271(7) 0.14982(19) 0.0412(10) Uani d 1.0 . .
    H H16 0.7171 0.0809 0.195 0.062 Uiso calc 1.0 . .
    C C17 0.1518(5) 0.2026(10) 0.0138(3) 0.0397(14) Uani d 1.0 . .
    H H17A 0.0589 0.2292 0.0383 0.06 Uiso calc 1.0 . .
    H H17B 0.1365 0.1109 -0.0327 0.06 Uiso calc 1.0 . .
    H H17C 0.1946 0.3437 -0.0011 0.06 Uiso calc 1.0 . .
    C C18 0.1877(6) -0.1273(10) 0.1010(3) 0.0411(14) Uani d 1.0 . .
    H H18A 0.2555 -0.1955 0.1387 0.062 Uiso calc 1.0 . .
    H H18B 0.1695 -0.2286 0.0573 0.062 Uiso calc 1.0 . .
    H H18C 0.0966 -0.0949 0.1265 0.062 Uiso calc 1.0 . .
    C C19 0.3611(5) 0.7677(8) 0.3512(3) 0.0244(11) Uani d 1.0 . .
    H H19 0.3863 0.8103 0.3 0.029 Uiso calc 1.0 . .
    C C20 0.4189(4) 0.5773(8) 0.3858(2) 0.0193(10) Uani d 1.0 . .
    C C21 0.3817(4) 0.5197(8) 0.4614(2) 0.0217(11) Uani d 1.0 . .
    H H21 0.4223 0.3907 0.4845 0.026 Uiso calc 1.0 . .
    C C22 0.2856(5) 0.6487(8) 0.5039(3) 0.0262(12) Uani d 1.0 . .
    H H22 0.2598 0.6091 0.5554 0.031 Uiso calc 1.0 . .
    C C23 0.2304(4) 0.8334(9) 0.4685(2) 0.0223(11) Uani d 1.0 . .
    C C24 0.2668(5) 0.8908(8) 0.3937(3) 0.0248(11) Uani d 1.0 . .
    O O25 0.1991(3) 1.0850(6) 0.37196(19) 0.0325(9) Uani d 1.0 . .
    C C26 0.0979(5) 1.1294(9) 0.4323(3) 0.0329(13) Uani d 1.0 . .
    H H26A -0.0019 1.0976 0.4134 0.039 Uiso calc 1.0 . .
    H H26B 0.1034 1.2863 0.4481 0.039 Uiso calc 1.0 . .
    O O27 0.1358(4) 0.9890(6) 0.49743(18) 0.0340(9) Uani d 1.0 . .
loop_
    _atom_site_aniso_label
    _atom_site_aniso_U_11
    _atom_site_aniso_U_22
    _atom_site_aniso_U_33
    _atom_site_aniso_U_12
    _atom_site_aniso_U_13
    _atom_site_aniso_U_23
    C1 0.024(3) 0.029(3) 0.016(2) 0.004(2) -0.0004(19) -0.002(2)
    O2 0.0264(18) 0.019(2) 0.0266(18) 0.0065(16) 0.0026(14) 0.0004(15)
    N3 0.020(2) 0.021(2) 0.039(2) 0.0047(19) 0.0074(18) 0.002(2)
    C4 0.026(3) 0.040(4) 0.054(3) 0.010(3) 0.013(3) 0.004(3)
    C5 0.023(3) 0.032(3) 0.063(4) -0.003(3) 0.006(3) 0.000(3)
    C6 0.026(2) 0.021(3) 0.022(2) 0.002(2) 0.0007(19) -0.003(2)
    C7 0.020(2) 0.019(3) 0.022(2) 0.003(2) 0.0036(19) -0.002(2)
    C8 0.016(2) 0.017(3) 0.026(2) 0.002(2) -0.0001(19) -0.004(2)
    C9 0.020(2) 0.016(3) 0.023(2) 0.001(2) 0.0035(19) -0.004(2)
    C10 0.025(3) 0.022(3) 0.021(2) 0.001(2) 0.0038(19) 0.003(2)
    O11 0.0209(17) 0.033(2) 0.0267(18) -0.0023(16) 0.0037(13) -0.0100(16)
    C12 0.029(3) 0.034(3) 0.025(3) 0.000(3) 0.002(2) -0.009(2)
    O13 0.0283(18) 0.035(2) 0.0285(18) -0.0009(17) -0.0008(14) -0.0128(17)
    C14 0.025(3) 0.023(3) 0.020(2) 0.000(2) 0.0027(19) -0.004(2)
    C15 0.034(3) 0.024(3) 0.028(3) 0.005(2) -0.002(2) -0.006(2)
    O16 0.034(2) 0.052(3) 0.037(2) 0.014(2) -0.0049(15) -0.015(2)
    C17 0.035(3) 0.050(4) 0.034(3) 0.007(3) -0.008(2) -0.009(3)
    C18 0.038(3) 0.041(4) 0.044(3) -0.007(3) -0.001(3) -0.001(3)
    C19 0.025(2) 0.028(3) 0.021(2) -0.001(2) 0.0068(19) 0.001(2)
    C20 0.018(2) 0.025(3) 0.015(2) 0.000(2) 0.0010(18) -0.004(2)
    C21 0.019(2) 0.021(3) 0.025(2) -0.001(2) -0.0010(19) -0.002(2)
    C22 0.026(3) 0.033(3) 0.020(2) -0.002(2) 0.006(2) -0.003(2)
    C23 0.016(2) 0.031(3) 0.021(2) -0.007(2) 0.0101(19) -0.012(2)
    C24 0.020(2) 0.025(3) 0.029(3) 0.001(2) 0.001(2) -0.002(2)
    O25 0.0294(19) 0.026(2) 0.043(2) 0.0087(17) 0.0114(15) 0.0002(17)
    C26 0.027(3) 0.031(3) 0.040(3) 0.000(2) 0.010(2) -0.014(3)
    O27 0.0312(19) 0.038(2) 0.033(2) 0.0068(18) 0.0115(15) -0.0093(18)
_geom_special_details
;
All esds (except the esd in the dihedral angle between two l.s. planes)
are estimated using the full covariance matrix.  The cell esds are taken
into account individually in the estimation of esds in distances, angles
and torsion angles; correlations between esds in cell parameters are only
used when they are defined by crystal symmetry.  An approximate (isotropic)
treatment of cell esds is used for estimating esds involving l.s. planes.
;
loop_
    _geom_bond_atom_site_label_1
    _geom_bond_atom_site_label_2
    _geom_bond_site_symmetry_2
    _geom_bond_distance
    _geom_bond_publ_flag
    C1 O2 . 1.239(6) ?
    C1 N3 . 1.339(6) ?
    C1 C6 . 1.521(6) ?
    N3 C5 . 1.452(7) ?
    N3 C4 . 1.462(6) ?
    C4 H4A . 0.98 ?
    C4 H4B . 0.98 ?
    C4 H4C . 0.98 ?
    C4 H4D . 0.98 ?
    C4 H4E . 0.98 ?
    C4 H4F . 0.98 ?
    C5 H5A . 0.98 ?
    C5 H5B . 0.98 ?
    C5 H5C . 0.98 ?
    C6 C7 . 1.533(6) ?
    C6 H6A . 0.99 ?
    C6 H6B . 0.99 ?
    C7 C8 . 1.508(6) ?
    C7 C20 . 1.530(6) ?
    C7 H7 . 1.0 ?
    C8 C9 . 1.317(6) ?
    C8 H8 . 0.95 ?
    C9 C10 . 1.496(6) ?
    C9 H9 . 0.95 ?
    C10 O11 . 1.435(5) ?
    C10 C14 . 1.535(6) ?
    C10 H10 . 1.0 ?
    O11 C12 . 1.422(5) ?
    C12 O13 . 1.440(5) ?
    C12 C17 . 1.509(7) ?
    C12 C18 . 1.518(7) ?
    O13 C14 . 1.429(5) ?
    C14 C15 . 1.512(6) ?
    C14 H14 . 1.0 ?
    C15 O16 . 1.425(6) ?
    C15 H15A . 0.99 ?
    C15 H15B . 0.99 ?
    O16 H16 . 0.84 ?
    C17 H17A . 0.98 ?
    C17 H17B . 0.98 ?
    C17 H17C . 0.98 ?
    C18 H18A . 0.98 ?
    C18 H18B . 0.98 ?
    C18 H18C . 0.98 ?
    C19 C24 . 1.373(6) ?
    C19 C20 . 1.398(7) ?
    C19 H19 . 0.95 ?
    C20 C21 . 1.394(6) ?
    C21 C22 . 1.403(6) ?
    C21 H21 . 0.95 ?
    C22 C23 . 1.366(7) ?
    C22 H22 . 0.95 ?
    C23 C24 . 1.379(6) ?
    C23 O27 . 1.387(6) ?
    C24 O25 . 1.381(6) ?
    O25 C26 . 1.439(5) ?
    C26 O27 . 1.440(6) ?
    C26 H26A . 0.99 ?
    C26 H26B . 0.99 ?
loop_
    _geom_angle_atom_site_label_1
    _geom_angle_atom_site_label_2
    _geom_angle_atom_site_label_3
    _geom_angle_site_symmetry_1
    _geom_angle_site_symmetry_3
    _geom_angle
    _geom_angle_publ_flag
    O2 C1 N3 . . 121.7(4) ?
    O2 C1 C6 . . 120.6(4) ?
    N3 C1 C6 . . 117.7(4) ?
    C1 N3 C5 . . 124.4(4) ?
    C1 N3 C4 . . 119.6(4) ?
    C5 N3 C4 . . 116.0(4) ?
    N3 C4 H4A . . 109.5 ?
    N3 C4 H4B . . 109.5 ?
    H4A C4 H4B . . 109.5 ?
    N3 C4 H4C . . 109.5 ?
    H4A C4 H4C . . 109.5 ?
    H4B C4 H4C . . 109.5 ?
    N3 C4 H4D . . 109.5 ?
    N3 C4 H4E . . 109.5 ?
    H4D C4 H4E . . 109.5 ?
    N3 C4 H4F . . 109.5 ?
    H4D C4 H4F . . 109.5 ?
    H4E C4 H4F . . 109.5 ?
    N3 C5 H5A . . 109.5 ?
    N3 C5 H5B . . 109.5 ?
    H5A C5 H5B . . 109.5 ?
    N3 C5 H5C . . 109.5 ?
    H5A C5 H5C . . 109.5 ?
    H5B C5 H5C . . 109.5 ?
    C1 C6 C7 . . 112.6(4) ?
    C1 C6 H6A . . 109.1 ?
    C7 C6 H6A . . 109.1 ?
    C1 C6 H6B . . 109.1 ?
    C7 C6 H6B . . 109.1 ?
    H6A C6 H6B . . 107.8 ?
    C8 C7 C20 . . 110.0(3) ?
    C8 C7 C6 . . 114.0(4) ?
    C20 C7 C6 . . 109.4(4) ?
    C8 C7 H7 . . 107.7 ?
    C20 C7 H7 . . 107.7 ?
    C6 C7 H7 . . 107.7 ?
    C9 C8 C7 . . 127.7(4) ?
    C9 C8 H8 . . 116.1 ?
    C7 C8 H8 . . 116.1 ?
    C8 C9 C10 . . 125.1(4) ?
    C8 C9 H9 . . 117.4 ?
    C10 C9 H9 . . 117.4 ?
    O11 C10 C9 . . 110.1(4) ?
    O11 C10 C14 . . 101.4(4) ?
    C9 C10 C14 . . 116.1(4) ?
    O11 C10 H10 . . 109.6 ?
    C9 C10 H10 . . 109.6 ?
    C14 C10 H10 . . 109.6 ?
    C12 O11 C10 . . 107.2(3) ?
    O11 C12 O13 . . 105.9(3) ?
    O11 C12 C17 . . 111.5(4) ?
    O13 C12 C17 . . 108.3(4) ?
    O11 C12 C18 . . 108.7(4) ?
    O13 C12 C18 . . 109.9(4) ?
    C17 C12 C18 . . 112.3(4) ?
    C14 O13 C12 . . 109.1(3) ?
    O13 C14 C15 . . 109.8(4) ?
    O13 C14 C10 . . 101.7(3) ?
    C15 C14 C10 . . 115.9(4) ?
    O13 C14 H14 . . 109.7 ?
    C15 C14 H14 . . 109.7 ?
    C10 C14 H14 . . 109.7 ?
    O16 C15 C14 . . 111.2(4) ?
    O16 C15 H15A . . 109.4 ?
    C14 C15 H15A . . 109.4 ?
    O16 C15 H15B . . 109.4 ?
    C14 C15 H15B . . 109.4 ?
    H15A C15 H15B . . 108.0 ?
    C15 O16 H16 . . 109.5 ?
    C12 C17 H17A . . 109.5 ?
    C12 C17 H17B . . 109.5 ?
    H17A C17 H17B . . 109.5 ?
    C12 C17 H17C . . 109.5 ?
    H17A C17 H17C . . 109.5 ?
    H17B C17 H17C . . 109.5 ?
    C12 C18 H18A . . 109.5 ?
    C12 C18 H18B . . 109.5 ?
    H18A C18 H18B . . 109.5 ?
    C12 C18 H18C . . 109.5 ?
    H18A C18 H18C . . 109.5 ?
    H18B C18 H18C . . 109.5 ?
    C24 C19 C20 . . 117.7(4) ?
    C24 C19 H19 . . 121.1 ?
    C20 C19 H19 . . 121.1 ?
    C21 C20 C19 . . 120.1(4) ?
    C21 C20 C7 . . 120.0(4) ?
    C19 C20 C7 . . 120.0(4) ?
    C20 C21 C22 . . 121.2(4) ?
    C20 C21 H21 . . 119.4 ?
    C22 C21 H21 . . 119.4 ?
    C23 C22 C21 . . 117.4(4) ?
    C23 C22 H22 . . 121.3 ?
    C21 C22 H22 . . 121.3 ?
    C22 C23 C24 . . 121.5(4) ?
    C22 C23 O27 . . 129.1(4) ?
    C24 C23 O27 . . 109.4(4) ?
    C19 C24 C23 . . 122.1(5) ?
    C19 C24 O25 . . 127.6(4) ?
    C23 C24 O25 . . 110.3(4) ?
    C24 O25 C26 . . 105.3(4) ?
    O25 C26 O27 . . 107.3(4) ?
    O25 C26 H26A . . 110.3 ?
    O27 C26 H26A . . 110.3 ?
    O25 C26 H26B . . 110.3 ?
    O27 C26 H26B . . 110.3 ?
    H26A C26 H26B . . 108.5 ?
    C23 O27 C26 . . 105.6(3) ?
loop_
    _geom_torsion_atom_site_label_1
    _geom_torsion_atom_site_label_2
    _geom_torsion_atom_site_label_3
    _geom_torsion_atom_site_label_4
    _geom_torsion_site_symmetry_1
    _geom_torsion_site_symmetry_2
    _geom_torsion_site_symmetry_3
    _geom_torsion_site_symmetry_4
    _geom_torsion
    _geom_torsion_publ_flag
    O2 C1 N3 C5 . . . . -176.1(5) ?
    C6 C1 N3 C5 . . . . 3.8(7) ?
    O2 C1 N3 C4 . . . . 7.7(7) ?
    C6 C1 N3 C4 . . . . -172.4(4) ?
    O2 C1 C6 C7 . . . . -15.6(6) ?
    N3 C1 C6 C7 . . . . 164.4(4) ?
    C1 C6 C7 C8 . . . . -66.5(5) ?
    C1 C6 C7 C20 . . . . 169.8(4) ?
    C20 C7 C8 C9 . . . . 121.4(5) ?
    C6 C7 C8 C9 . . . . -1.9(7) ?
    C7 C8 C9 C10 . . . . 178.2(4) ?
    C8 C9 C10 O11 . . . . 6.0(7) ?
    C8 C9 C10 C14 . . . . -108.5(5) ?
    C9 C10 O11 C12 . . . . -159.5(4) ?
    C14 C10 O11 C12 . . . . -36.0(4) ?
    C10 O11 C12 O13 . . . . 21.5(5) ?
    C10 O11 C12 C17 . . . . -96.1(5) ?
    C10 O11 C12 C18 . . . . 139.5(4) ?
    O11 C12 O13 C14 . . . . 3.5(5) ?
    C17 C12 O13 C14 . . . . 123.2(4) ?
    C18 C12 O13 C14 . . . . -113.8(4) ?
    C12 O13 C14 C15 . . . . 98.5(4) ?
    C12 O13 C14 C10 . . . . -24.8(5) ?
    O11 C10 C14 O13 . . . . 36.5(4) ?
    C9 C10 C14 O13 . . . . 155.8(4) ?
    O11 C10 C14 C15 . . . . -82.5(4) ?
    C9 C10 C14 C15 . . . . 36.9(6) ?
    O13 C14 C15 O16 . . . . 159.9(3) ?
    C10 C14 C15 O16 . . . . -85.6(5) ?
    C24 C19 C20 C21 . . . . -0.8(6) ?
    C24 C19 C20 C7 . . . . 178.7(4) ?
    C8 C7 C20 C21 . . . . 124.5(4) ?
    C6 C7 C20 C21 . . . . -109.5(5) ?
    C8 C7 C20 C19 . . . . -55.0(6) ?
    C6 C7 C20 C19 . . . . 71.0(5) ?
    C19 C20 C21 C22 . . . . 0.6(6) ?
    C7 C20 C21 C22 . . . . -179.0(4) ?
    C20 C21 C22 C23 . . . . -0.3(7) ?
    C21 C22 C23 C24 . . . . 0.4(7) ?
    C21 C22 C23 O27 . . . . -179.2(4) ?
    C20 C19 C24 C23 . . . . 0.9(7) ?
    C20 C19 C24 O25 . . . . 178.9(4) ?
    C22 C23 C24 C19 . . . . -0.7(7) ?
    O27 C23 C24 C19 . . . . 178.9(4) ?
    C22 C23 C24 O25 . . . . -179.0(4) ?
    O27 C23 C24 O25 . . . . 0.6(5) ?
    C19 C24 O25 C26 . . . . 172.4(5) ?
    C23 C24 O25 C26 . . . . -9.4(5) ?
    C24 O25 C26 O27 . . . . 14.4(5) ?
    C22 C23 O27 C26 . . . . -172.0(5) ?
    C24 C23 O27 C26 . . . . 8.4(5) ?
    O25 C26 O27 C23 . . . . -14.1(5) ?
loop_
    _geom_hbond_atom_site_label_D
    _geom_hbond_atom_site_label_H
    _geom_hbond_atom_site_label_A
    _geom_hbond_site_symmetry_A
    _geom_hbond_distance_DH
    _geom_hbond_distance_HA
    _geom_hbond_distance_DA
    _geom_hbond_angle_DHA
    _geom_hbond_publ_flag
    O16 H16 O2 . 0.84 1.99 2.810(5) 166 y
    C14 H14 O13 2_655 1.00 2.43 3.253(6) 139 y
    C5 H5A O16 1_565 0.98 2.55 3.417(7) 147 y
    C22 H22 O2 2_656 0.95 2.55 3.417(5) 152 y
    C21 H21 Cg 2_646 0.95 2.98 3.794(4) 145 y
_shelx_res_checksum     20335
_iucr_refine_instructions_details
;
    mo_170201Oishi_isk2_0m_a.res created by SHELXL-2014/7
TITL mo_170201Oishi_isk2_0m_a.res in P2(1)
CELL  0.71073   9.2538   6.0642  17.1441   90.000   91.475   90.000
ZERR    2.000   0.0006   0.0004   0.0010    0.000    0.002    0.000
LATT -1
SYMM -X, 1/2+Y, -Z
SFAC C  H  N  O
UNIT 40  54  2  12
REM Old TITL mo_170201Oishi_isk2_0m in P2(1)
REM SHELXT solution in P2(1)
REM R1 0.119,  Rweak 0.033,  Alpha 0.006,  Orientation as input
REM Flack x= -0.934 ( 0.767 ) from Parsons' quotients
REM Formula found by SHELXT:  C20 N O6
L.S. 10
OMIT -3 0 16
BOND $H
ACTA 50
CONF
HTAB O16 O2
EQIV $1 -x+1, y+1/2, -z
HTAB C14 O13_$1
EQIV $2 x, y+1, z
HTAB C5 O16_$2
HTAB C5 O2_$2
EQIV $3 -x+1, y+1/2, -z+1
HTAB C22 O2_$3
EQIV $4 -x+1, y-1/2, -z+1
HTAB C6 O27_$4
RTAB d2cg C21 C19_$4 C20_$4 C21_$4 C22_$4 C23_$4 C24_$4
RTAB d2cg H21 C19_$4 C20_$4 C21_$4 C22_$4 C23_$4 C24_$4
MPLA 4 C1 N3 C4 C5
MPLA 4 C1 O2 N3 C6
MPLA 4 C1 O2 N3 C6 C4 C5
MPLA 6 C1 O2 N3 C4 C5 C6
MPLA 6 C19 > C24
MPLA 4 C7 C8 C9 C10
MPLA 4 O11 C12 O13 C14 C10
MPLA 4 C23 C24 O25 O27 C26
MPLA 8 C19 C20 C21 C22 C23 C24 O25 O27 C26
FMAP 2
PLAN 5
SIZE 0.10 0.16 0.27
TEMP -183
WGHT    0.000000    1.157900
FVAR       1.14735   0.54499
C1    1    0.783995    0.401038    0.300868    11.00000    0.02417    0.02863 =
         0.01578   -0.00164   -0.00037    0.00385
O2    4    0.768336    0.198201    0.300396    11.00000    0.02640    0.01935 =
         0.02660    0.00043    0.00264    0.00652
N3    3    0.903229    0.496651    0.274004    11.00000    0.02028    0.02075 =
         0.03853    0.00153    0.00742    0.00475
C4    1    1.010200    0.362723    0.234259    11.00000    0.02650    0.03991 =
         0.05389    0.00384    0.01314    0.01019
AFIX 137
PART 1
H4A   2    1.105913    0.387245    0.258503    21.00000   -1.50000
H4B   2    1.011882    0.404671    0.179087    21.00000   -1.50000
H4C   2    0.984491    0.206502    0.238552    21.00000   -1.50000
AFIX 137
PART 2
H4D   2    1.077570    0.459459    0.207351   -21.00000   -1.50000
H4E   2    0.960993    0.266371    0.196145   -21.00000   -1.50000
H4F   2    1.063724    0.272588    0.272645   -21.00000   -1.50000
AFIX   0
PART 0
C5    1    0.931967    0.731838    0.277205    11.00000    0.02266    0.03170 =
         0.06341   -0.00012    0.00567   -0.00349
AFIX 137
H5A   2    0.903818    0.799394    0.227156    11.00000   -1.50000
H5B   2    1.035317    0.756415    0.287701    11.00000   -1.50000
H5C   2    0.876167    0.798486    0.318918    11.00000   -1.50000
AFIX   0
C6    1    0.667062    0.550332    0.332409    11.00000    0.02608    0.02089 =
         0.02234   -0.00308    0.00067    0.00226
AFIX  23
H6A   2    0.653617    0.678043    0.296990    11.00000   -1.20000
H6B   2    0.699094    0.607332    0.384131    11.00000   -1.20000
AFIX   0
C7    1    0.522069    0.431243    0.340408    11.00000    0.02038    0.01923 =
         0.02158   -0.00205    0.00356    0.00334
AFIX  13
H7    2    0.540087    0.294491    0.371769    11.00000   -1.20000
AFIX   0
C8    1    0.452151    0.363376    0.263666    11.00000    0.01563    0.01680 =
         0.02635   -0.00403   -0.00013    0.00194
AFIX  43
H8    2    0.363596    0.284955    0.266669    11.00000   -1.20000
AFIX   0
C9    1    0.499269    0.399906    0.192992    11.00000    0.01972    0.01644 =
         0.02290   -0.00405    0.00347    0.00103
AFIX  43
H9    2    0.586155    0.481944    0.188678    11.00000   -1.20000
AFIX   0
C10   1    0.426756    0.322402    0.118984    11.00000    0.02471    0.02183 =
         0.02136    0.00294    0.00382    0.00148
AFIX  13
H10   2    0.411045    0.450271    0.082923    11.00000   -1.20000
AFIX   0
O11   4    0.290475    0.222060    0.135408    11.00000    0.02090    0.03261 =
         0.02670   -0.00998    0.00365   -0.00231
C12   1    0.252303    0.085346    0.070743    11.00000    0.02934    0.03416 =
         0.02453   -0.00911    0.00184    0.00031
O13   4    0.385312    0.038989    0.032110    11.00000    0.02825    0.03532 =
         0.02845   -0.01285   -0.00077   -0.00086
C14   1    0.502851    0.135386    0.075779    11.00000    0.02491    0.02268 =
         0.02017   -0.00393    0.00273   -0.00043
AFIX  13
H14   2    0.574483    0.198807    0.039289    11.00000   -1.20000
AFIX   0
C15   1    0.575303   -0.038035    0.126690    11.00000    0.03370    0.02368 =
         0.02802   -0.00616   -0.00180    0.00463
AFIX  23
H15A  2    0.517397   -0.062358    0.173679    11.00000   -1.20000
H15B  2    0.579404   -0.178914    0.097652    11.00000   -1.20000
AFIX   0
O16   4    0.718000    0.027136    0.149818    11.00000    0.03413    0.05229 =
         0.03694   -0.01518   -0.00490    0.01429
AFIX 147
H16   2    0.717143    0.080865    0.194964    11.00000   -1.50000
AFIX   0
C17   1    0.151770    0.202569    0.013822    11.00000    0.03494    0.05017 =
         0.03351   -0.00910   -0.00773    0.00713
AFIX 137
H17A  2    0.058875    0.229221    0.038343    11.00000   -1.50000
H17B  2    0.136502    0.110933   -0.032748    11.00000   -1.50000
H17C  2    0.194631    0.343695   -0.001100    11.00000   -1.50000
AFIX   0
C18   1    0.187746   -0.127285    0.101006    11.00000    0.03764    0.04105 =
         0.04446   -0.00142   -0.00055   -0.00717
AFIX 137
H18A  2    0.255479   -0.195545    0.138674    11.00000   -1.50000
H18B  2    0.169472   -0.228646    0.057337    11.00000   -1.50000
H18C  2    0.096613   -0.094926    0.126543    11.00000   -1.50000
AFIX   0
C19   1    0.361125    0.767661    0.351172    11.00000    0.02462    0.02774 =
         0.02129    0.00112    0.00678   -0.00102
AFIX  43
H19   2    0.386251    0.810338    0.299957    11.00000   -1.20000
AFIX   0
C20   1    0.418880    0.577335    0.385773    11.00000    0.01809    0.02538 =
         0.01453   -0.00395    0.00104   -0.00019
C21   1    0.381737    0.519699    0.461385    11.00000    0.01910    0.02141 =
         0.02461   -0.00239   -0.00104   -0.00078
AFIX  43
H21   2    0.422288    0.390715    0.484537    11.00000   -1.20000
AFIX   0
C22   1    0.285551    0.648690    0.503937    11.00000    0.02579    0.03330 =
         0.01988   -0.00299    0.00634   -0.00198
AFIX  43
H22   2    0.259779    0.609139    0.555361    11.00000   -1.20000
AFIX   0
C23   1    0.230411    0.833363    0.468532    11.00000    0.01580    0.03093 =
         0.02080   -0.01192    0.01010   -0.00678
C24   1    0.266841    0.890801    0.393741    11.00000    0.01997    0.02522 =
         0.02938   -0.00250    0.00105    0.00076
O25   4    0.199105    1.085046    0.371964    11.00000    0.02936    0.02613 =
         0.04268    0.00023    0.01142    0.00872
C26   1    0.097899    1.129388    0.432335    11.00000    0.02728    0.03137 =
         0.04039   -0.01377    0.00970   -0.00010
AFIX  23
H26A  2   -0.001895    1.097642    0.413371    11.00000   -1.20000
H26B  2    0.103417    1.286252    0.448129    11.00000   -1.20000
AFIX   0
O27   4    0.135844    0.988994    0.497425    11.00000    0.03123    0.03806 =
         0.03335   -0.00930    0.01151    0.00675
HKLF 4
REM  mo_170201Oishi_isk2_0m_a.res in P2(1)
REM R1 =  0.0458 for    2454 Fo > 4sig(Fo)  and  0.0655 for all    2900 data
REM    250 parameters refined using      1 restraints
END
WGHT      0.0000      0.7988
REM Highest difference peak  0.246,  deepest hole -0.249,  1-sigma level  0.061
Q1    1   0.6959  0.0532  0.0602  11.00000  0.05    0.25
Q2    1   0.2213  0.8240  0.5996  11.00000  0.05    0.24
Q3    1   0.9062  0.3906  0.3608  11.00000  0.05    0.24
Q4    1   0.4562  0.0739  0.2603  11.00000  0.05    0.23
Q5    1   0.4771  0.0850  0.2068  11.00000  0.05    0.23
;
