# Supplementary material for: Crystal structure of (–)-(R,E)-3-(1,3-benzodioxol-5-yl)-5-[(4S,5R)-5-hy­droxy­methyl-2,2-dimethyl-1,3-dioxolan-4-yl]-N,N-di­methyl­pent-4-enamide
Source: Acta Crystallogr E Crystallogr Commun. 2018 May 18;74(Pt 6):825–8. doi: 10.1107/S2056989018007132 (PMC6002817; doi:10.1107/S2056989018007132)
Supplement: Supplementary file 2 [file e-74-00825-Isup2.hkl]

#
# h,k,l, Fc-squared, Fo-squared, sigma(Fo-squared), status flag
#
data_I
_shelx_title ' mo_170201Oishi_isk2_0m_a.res in P2(1)'
_shelx_refln_list_code          4
_shelx_F_calc_maximum       90.04
_exptl_crystal_F_000       404.00
_reflns_d_resolution_high  0.8389

loop_
 _space_group_symop_operation_xyz
 'x, y, z'
 '-x, y+1/2, -z'

_cell_length_a     9.2538
_cell_length_b     6.0642
_cell_length_c    17.1441
_cell_angle_alpha  90.000
_cell_angle_beta   91.475
_cell_angle_gamma  90.000

_shelx_F_squared_multiplier     1.000

loop_
 _refln_index_h
 _refln_index_k
 _refln_index_l
 _refln_F_squared_calc
 _refln_F_squared_meas
 _refln_F_squared_sigma
 _refln_observed_status
   0  -6   0        148.38        137.71        23.55 o
   1  -6   0         12.78          1.29         9.19 o
   2  -6   0         81.78         89.40        17.40 o
   3  -6   0         20.81         21.50         9.95 o
   4  -6   0         60.90         59.40        14.28 o
   6  -6   0         18.10          4.33        12.23 o
   1  -5   0        140.68        140.61        12.46 o
   2  -5   0          6.16          5.70         5.93 o
   3  -5   0        343.93        373.85        25.14 o
   4  -5   0         84.15         82.41        14.36 o
   5  -5   0         59.18         41.47        11.39 o
   7  -5   0          5.71          3.19         9.27 o
   0  -4   0         24.70         23.62         7.67 o
   1  -4   0         61.73         87.13        10.11 o
   2  -4   0         27.01         26.34         5.77 o
   3  -4   0        417.68        482.56        33.50 o
   4  -4   0        874.61        824.50        27.52 o
   5  -4   0        252.26        271.30        15.56 o
   6  -4   0         32.78         29.02         9.04 o
   7  -4   0          6.51         -1.14         6.99 o
   8  -4   0          4.66         -8.51         8.51 o
   1  -3   0          9.71          8.59         3.04 o
   2  -3   0         56.49         65.79        10.41 o
   3  -3   0        299.66        323.49        14.56 o
   4  -3   0         79.48        108.73         8.27 o
   5  -3   0         44.14         49.72         7.45 o
   6  -3   0        215.07        222.21        13.08 o
   7  -3   0          1.78         -4.71         4.71 o
   8  -3   0         98.53         88.87        13.83 o
   9  -3   0         22.59          2.13         6.61 o
  10  -3   0         44.15        -10.56        10.56 o
   0  -2   0        530.91        560.48        21.73 o
   1  -2   0        469.77        478.22        16.51 o
   2  -2   0       1020.98       1030.14        19.26 o
   3  -2   0        340.81        378.64        13.26 o
   4  -2   0        430.82        457.49        16.03 o
   5  -2   0         94.08        105.50         7.91 o
   6  -2   0         25.34         25.14         9.19 o
   7  -2   0          9.21          6.64         6.00 o
   8  -2   0         31.48         22.56         8.05 o
   9  -2   0         54.71         45.34        12.00 o
   1  -1   0       2304.63       2394.84        53.79 o
   2  -1   0       3264.26       3298.99        59.93 o
   3  -1   0       1723.95       1712.90        29.93 o
   4  -1   0        119.18        133.33         7.56 o
   5  -1   0        370.48        373.71        12.29 o
   6  -1   0        220.33        249.33        10.83 o
   7  -1   0         80.04         89.77         8.20 o
   8  -1   0        274.74        287.94        14.06 o
   9  -1   0         74.17         73.30        14.21 o
  10  -1   0          5.73         -1.60        10.86 o
   2   0   0        740.05        807.46        11.25 o
   3   0   0        417.69        402.24         8.83 o
   4   0   0        240.03        268.25         8.05 o
   5   0   0          5.87          7.54         2.29 o
   6   0   0        313.91        290.77        10.37 o
   7   0   0          0.42         -3.42         5.77 o
   8   0   0         90.29        102.67         5.53 o
   9   0   0          7.95          7.66         5.39 o
  10   0   0         72.85         81.80        15.88 o
  11   0   0          1.00          6.88        13.07 o
   1   1   0       2303.99       2421.22        78.03 o
   2   1   0       3265.88       3252.86        56.57 o
   3   1   0       1726.32       1683.66        25.05 o
   4   1   0        118.75        132.12         7.33 o
   5   1   0        370.47        382.62        11.07 o
   6   1   0        220.14        230.71         8.63 o
   7   1   0         80.01         81.32         6.34 o
   8   1   0        275.15        284.77        11.00 o
   9   1   0         74.31         95.14        14.85 o
  10   1   0          5.67          8.17        11.70 o
   0   2   0        529.39        545.69        16.23 o
   1   2   0        469.73        432.29        14.89 o
   2   2   0       1020.80       1007.00        18.87 o
   3   2   0        340.47        371.88         9.93 o
   4   2   0        431.80        490.39        10.99 o
   5   2   0         94.03         94.87         5.33 o
   6   2   0         25.29         26.29         3.64 o
   7   2   0          9.26         19.33         3.62 o
   8   2   0         31.50         30.51         9.83 o
   9   2   0         54.83         66.40        10.27 o
  10   2   0         52.77         49.21         7.08 o
   1   3   0          9.71         11.29         2.59 o
   2   3   0         56.26         53.88         5.13 o
   3   3   0        299.73        333.41        12.13 o
   4   3   0         79.46        123.18        11.62 o
   5   3   0         44.28         46.15         5.59 o
   6   3   0        215.86        213.11         8.87 o
   7   3   0          1.80         -1.72         4.18 o
   8   3   0         98.61        121.91        13.52 o
   9   3   0         22.72         28.22         6.18 o
  10   3   0         44.23         42.59        10.34 o
   0   4   0         24.97         25.17         7.82 o
   1   4   0         61.80         75.30         8.00 o
   2   4   0         27.15         26.87         6.71 o
   3   4   0        417.82        441.53        24.10 o
   4   4   0        874.17        826.42        22.10 o
   5   4   0        251.75        284.39        14.63 o
   6   4   0         32.87         25.84         3.91 o
   7   4   0          6.56         30.99         8.05 o
   8   4   0          4.62          7.36         6.38 o
   9   4   0         30.01         40.88         7.29 o
   1   5   0        140.71        128.13        11.52 o
   2   5   0          6.21          6.86         4.40 o
   3   5   0        343.32        308.22        15.15 o
   4   5   0         84.35         97.18        10.37 o
   5   5   0         59.13         60.23         9.65 o
   6   5   0         75.31         60.18         8.83 o
   7   5   0          5.70          2.06         2.66 o
   0   6   0        148.57        161.71        25.83 o
   1   6   0         12.85         13.29         7.37 o
   2   6   0         81.75         87.62        13.41 o
   3   6   0         20.79         29.99         9.79 o
   4   6   0         60.94         78.74        10.96 o
   5   6   0         24.60         32.30         6.09 o
   6   6   0         18.02         21.53         9.41 o
   1   7   0         14.24         13.81         4.86 o
   2   7   0        103.86        107.40        10.83 o
  -6  -6   1         22.47          8.36         9.65 o
  -5  -6   1         24.40          1.06         8.96 o
  -4  -6   1         69.38         76.34        17.17 o
  -3  -6   1         24.01         12.99        11.24 o
  -2  -6   1         42.22         66.38        12.38 o
  -1  -6   1         86.88         83.48        15.65 o
   1  -6   1         53.28         54.46        13.67 o
   2  -6   1         35.24         31.52        11.93 o
   3  -6   1         31.99         28.49        10.41 o
   4  -6   1          6.13          1.14         8.36 o
  -7  -5   1          7.61         -9.42         9.42 o
  -6  -5   1          1.06         -7.82         7.82 o
  -5  -5   1          4.49         12.91         7.90 o
  -4  -5   1        112.72         92.82        15.27 o
  -3  -5   1        285.75        323.35        25.37 o
  -2  -5   1         57.46         55.07        12.69 o
  -1  -5   1        144.14        106.88        13.33 o
   0  -5   1         95.75        100.81        12.85 o
   1  -5   1         82.82         82.98        12.14 o
   2  -5   1        244.53        230.64        16.41 o
   3  -5   1         75.28         44.43         9.76 o
   4  -5   1        114.93        131.40        15.88 o
   5  -5   1         25.43         29.55         9.80 o
   7  -5   1         11.24         -7.98         7.98 o
  -8  -4   1         11.16          4.41         6.23 o
  -7  -4   1         36.13         41.70         9.88 o
  -6  -4   1         32.38         31.30         9.80 o
  -5  -4   1        171.08        187.16        12.99 o
  -4  -4   1        243.39        225.26        19.41 o
  -3  -4   1         70.99         78.26         9.57 o
  -2  -4   1        383.15        356.31        23.47 o
  -1  -4   1        229.76        247.18        14.07 o
   0  -4   1         24.94         16.65         6.84 o
   1  -4   1        213.59        229.29        26.59 o
   2  -4   1          5.22         21.38         4.18 o
   3  -4   1        263.76        290.66        14.27 o
   4  -4   1        474.25        499.47        21.23 o
   5  -4   1        242.33        226.42        22.94 o
   6  -4   1        343.40        360.79        24.54 o
   9  -4   1         10.37         -9.65         9.65 o
 -10  -3   1          6.62        -11.39        11.55 o
  -9  -3   1         27.92          9.65         9.72 o
  -8  -3   1          2.57          5.93         6.46 o
  -7  -3   1        362.30        313.42        19.29 o
  -6  -3   1        191.27        191.93        12.87 o
  -5  -3   1         94.41        103.96         9.20 o
  -4  -3   1        224.16        222.17        18.08 o
  -3  -3   1        435.78        416.59        17.01 o
  -2  -3   1       1690.98       1736.38        37.79 o
  -1  -3   1         41.36         42.69         5.99 o
   0  -3   1        410.91        428.77        18.49 o
   1  -3   1        321.01        322.09        13.63 o
   2  -3   1          4.35          7.49         2.53 o
   3  -3   1        224.61        229.42        14.90 o
   4  -3   1         17.97         28.86         4.87 o
   5  -3   1        165.49        175.54        10.57 o
   6  -3   1        337.17        359.12        16.25 o
   7  -3   1        441.18        403.78        22.79 o
   9  -3   1          2.53          2.58         7.44 o
  10  -3   1          8.13         -9.95         9.95 o
 -10  -2   1         34.93         61.37        14.36 o
  -9  -2   1         85.91         96.77        14.43 o
  -8  -2   1        128.68        125.25        15.65 o
  -7  -2   1        126.37        143.46        19.86 o
  -6  -2   1         36.61         37.99         6.55 o
  -5  -2   1        216.59        238.68        12.46 o
  -4  -2   1         11.98         16.94         3.71 o
  -3  -2   1        124.75        140.29        10.79 o
  -2  -2   1        296.23        295.24        13.75 o
  -1  -2   1       1046.26       1033.26        19.09 o
   0  -2   1        187.01        200.97         8.89 o
   1  -2   1         38.93         45.19         5.73 o
   2  -2   1        619.59        632.25        14.02 o
   3  -2   1        428.68        411.23        11.47 o
   4  -2   1        751.08        783.43        20.21 o
   5  -2   1          9.58         13.53         3.44 o
   6  -2   1        598.96        580.24        20.08 o
   7  -2   1         22.73         40.89         7.71 o
   8  -2   1        203.17        229.99        18.84 o
   9  -2   1          3.17         -1.37         6.53 o
 -10  -1   1         33.01         11.09        13.22 o
  -9  -1   1         58.70         31.65        29.05 o
  -8  -1   1         77.02         64.43         7.99 o
  -7  -1   1        264.87        279.71        11.01 o
  -6  -1   1        432.18        429.93        12.82 o
  -5  -1   1        164.83        185.82         7.61 o
  -4  -1   1       1245.19       1283.07        23.39 o
  -3  -1   1         32.99         41.77         3.85 o
  -2  -1   1        926.98        897.90        15.41 o
  -1  -1   1       3561.78       3477.54        91.87 o
   0  -1   1       1749.29       1715.57        25.69 o
   1  -1   1        891.43        913.68        13.32 o
   2  -1   1       6376.76       6383.44       188.37 o
   3  -1   1        818.39        857.88        18.39 o
   4  -1   1        914.79        959.90        31.48 o
   5  -1   1         88.30        108.08         6.58 o
   6  -1   1         73.09        108.05        14.19 o
   7  -1   1          5.58         13.63         4.07 o
   8  -1   1        182.91        214.18        12.17 o
   9  -1   1        145.04        135.50        19.90 o
  10  -1   1         82.83         86.63        16.98 o
 -11   0   1          0.50         13.25         6.53 o
 -10   0   1          0.00         11.55         5.55 o
  -9   0   1         94.90         83.40        17.93 o
  -8   0   1         68.59         79.73         7.16 o
  -7   0   1        158.04        149.37         8.16 o
  -6   0   1         71.61         77.03         5.88 o
  -5   0   1         28.75         20.71         3.23 o
  -4   0   1         83.13         90.73         4.89 o
  -3   0   1         12.57         12.10         2.05 o
  -2   0   1          0.04          3.66         1.29 o
  -1   0   1        604.75        563.10         7.28 o
   1   0   1        872.20        807.70        11.19 o
   2   0   1       1733.19       1718.99        18.89 o
   3   0   1         79.19        123.20         8.63 o
   4   0   1        607.16        601.47        12.51 o
   5   0   1         68.14         67.74         4.73 o
   6   0   1          7.79          8.03         1.81 o
   7   0   1         37.58        104.84        14.34 o
   8   0   1        231.21        249.75         8.13 o
   9   0   1        134.35        135.69        13.56 o
  10   0   1         13.59         11.01        13.41 o
 -10   1   1         33.06         53.31         9.64 o
  -9   1   1         58.72         26.52        14.58 o
  -8   1   1         76.95         62.41         6.95 o
  -7   1   1        264.99        272.18        11.35 o
  -6   1   1        431.94        452.31        13.27 o
  -5   1   1        164.79        195.31         8.99 o
  -4   1   1       1245.72       1316.56        20.47 o
  -3   1   1         33.07         43.06         3.46 o
  -2   1   1        926.63        909.84        17.05 o
  -1   1   1       3561.20       3496.47        48.67 o
   0   1   1       1752.09       1731.06        21.42 o
   1   1   1        890.13        892.50        18.84 o
   2   1   1       6373.93       6449.65        79.28 o
   3   1   1        817.73        846.16         9.64 o
   4   1   1        915.20       1029.77        51.35 o
   5   1   1         88.49        110.08         5.32 o
   6   1   1         73.17         94.37         5.80 o
   7   1   1          5.59          8.57         2.57 o
   8   1   1        182.71        203.71         9.66 o
   9   1   1        144.91        133.75        15.39 o
  10   1   1         82.86        135.35        18.23 o
 -10   2   1         34.76         30.30         6.30 o
  -9   2   1         85.91        114.31        14.13 o
  -8   2   1        128.43        137.60        10.33 o
  -7   2   1        126.87        137.40         7.68 o
  -6   2   1         36.71         39.81         4.38 o
  -5   2   1        216.50        244.10         8.34 o
  -4   2   1         11.84         17.14         1.63 o
  -3   2   1        124.37        136.69         7.03 o
  -2   2   1        296.18        283.78         8.27 o
  -1   2   1       1046.78       1002.96        18.96 o
   0   2   1        187.17        201.86         7.60 o
   1   2   1         39.06         49.88         4.32 o
   2   2   1        619.76        611.32        16.14 o
   3   2   1        428.18        419.18        11.87 o
   4   2   1        752.27        760.63        14.46 o
   5   2   1          9.49         15.78         2.71 o
   6   2   1        598.85        576.37        13.77 o
   7   2   1         22.74         27.87         4.93 o
   8   2   1        203.70        218.96        31.59 o
   9   2   1          3.13          1.06         7.82 o
  10   2   1         37.43         46.37        12.07 o
 -10   3   1          6.64          8.81         8.65 o
  -9   3   1         27.99         33.81        10.53 o
  -8   3   1          2.58          1.60         4.03 o
  -7   3   1        362.04        334.40        19.79 o
  -6   3   1        191.12        186.78         8.36 o
  -5   3   1         94.36         92.03         5.09 o
  -4   3   1        224.22        227.69         9.29 o
  -3   3   1        435.55        421.18        14.07 o
  -2   3   1       1691.33       1711.69        30.67 o
  -1   3   1         41.50         50.42         5.69 o
   0   3   1        410.62        428.13        12.20 o
   1   3   1        320.51        285.46        11.31 o
   2   3   1          4.32          8.01         2.18 o
   3   3   1        224.09        228.16        36.95 o
   4   3   1         17.88         25.01         3.28 o
   5   3   1        165.53        170.61         7.34 o
   6   3   1        337.14        338.35        10.92 o
   7   3   1        440.93        445.07        47.40 o
   9   3   1          2.48          2.51        10.10 o
  10   3   1          8.12          1.98        10.41 o
  -9   4   1         23.59         30.80         7.01 o
  -8   4   1         11.16         12.06        11.19 o
  -7   4   1         36.17         40.86         9.72 o
  -6   4   1         32.44         27.09         5.20 o
  -5   4   1        171.20        168.79        13.16 o
  -4   4   1        243.46        237.14        11.84 o
  -3   4   1         71.25         64.56         6.46 o
  -2   4   1        383.83        377.81        14.92 o
  -1   4   1        229.41        234.78        10.32 o
   0   4   1         24.83         20.85         3.82 o
   1   4   1        213.92        221.16        11.33 o
   2   4   1          5.20         15.76        11.39 o
   3   4   1        263.42        268.78        12.01 o
   4   4   1        474.44        483.26        14.73 o
   5   4   1        242.19        221.03        13.29 o
   6   4   1        342.66        321.29        19.29 o
   7   4   1         57.88         66.89         9.74 o
   8   4   1        131.45        131.07        10.50 o
   9   4   1         10.39         -7.14        11.39 o
  -7   5   1          7.66          9.02         4.13 o
  -6   5   1          1.09          0.79         2.79 o
  -5   5   1          4.45         21.62         5.62 o
  -4   5   1        113.00        120.04        15.11 o
  -3   5   1        285.18        295.31        16.19 o
  -2   5   1         57.53         59.76         7.26 o
  -1   5   1        143.95        129.55         9.31 o
   0   5   1         95.44        106.30        13.18 o
   1   5   1         82.88         76.51        10.79 o
   2   5   1        245.20        266.34        35.74 o
   3   5   1         75.37         61.79         8.89 o
   4   5   1        114.82        101.48        10.47 o
   5   5   1         25.38         32.89         7.36 o
   6   5   1         51.99         50.06         8.73 o
   7   5   1         11.19         11.51         2.39 o
  -6   6   1         22.48         19.20         4.77 o
  -5   6   1         24.52         26.83         6.55 o
  -4   6   1         69.31         78.62        10.01 o
  -3   6   1         24.04         19.97         4.78 o
  -2   6   1         42.36         42.39         6.82 o
  -1   6   1         86.56         80.08        12.03 o
   0   6   1         10.23         22.55         6.49 o
   1   6   1         53.47         58.15         9.86 o
   2   6   1         35.22         27.85         8.43 o
   3   6   1         32.03         23.50         6.70 o
   4   6   1          6.20          2.57         7.90 o
   5   6   1         30.87         40.28         6.44 o
   6   6   1         56.54         66.89        10.83 o
  -2   7   1         45.96         57.75         8.41 o
  -1   7   1          2.44          7.27         3.89 o
   0   7   1         11.37         13.59         4.56 o
   1   7   1         51.50         58.49         8.21 o
   2   7   1          4.75          6.18         4.08 o
  -5  -6   2          9.34         23.09        12.53 o
  -4  -6   2         87.83         91.15        19.45 o
  -3  -6   2          9.06         10.18        10.48 o
  -2  -6   2          3.17          2.51        10.03 o
   1  -6   2         79.79         62.43        23.93 o
   3  -6   2         40.37         15.65        10.71 o
   6  -6   2          9.92         -1.22         9.42 o
  -7  -5   2          3.10          6.61        11.77 o
  -6  -5   2          1.09         -8.05         8.05 o
  -5  -5   2         69.38         75.04        15.88 o
  -4  -5   2         52.72         49.98        14.05 o
  -3  -5   2        403.95        360.33        27.80 o
  -2  -5   2         50.63         55.07        11.70 o
  -1  -5   2          7.49          8.13         7.52 o
   0  -5   2         41.71         40.74        10.14 o
   1  -5   2        114.29        110.29        12.11 o
   2  -5   2        213.65        203.08        14.20 o
   3  -5   2         82.36         82.94        13.98 o
   4  -5   2        188.43        194.06        17.24 o
   5  -5   2         90.33         -3.19         5.47 o
   7  -5   2          8.77          0.76        11.17 o
  -9  -4   2          4.03        -10.71        10.71 o
  -8  -4   2         47.78         21.27        10.94 o
  -7  -4   2        135.00        139.38        16.56 o
  -6  -4   2        132.08        135.88        15.95 o
  -5  -4   2        263.92        257.37        16.04 o
  -4  -4   2         92.62         90.19        11.04 o
  -3  -4   2         58.00         60.12        10.98 o
  -2  -4   2        295.96        285.74        21.65 o
  -1  -4   2        275.60        264.86        21.35 o
   0  -4   2        119.25        125.90        10.30 o
   1  -4   2        131.93        134.06        10.05 o
   2  -4   2         11.15         13.46         5.62 o
   3  -4   2        118.96        101.99         8.31 o
   4  -4   2         73.52         78.26         7.17 o
   5  -4   2        131.12        114.40        10.28 o
   9  -4   2          6.05        -10.79        10.79 o
 -10  -3   2          4.37         -4.48        11.70 o
  -9  -3   2         28.51         27.57         9.88 o
  -8  -3   2        171.04        162.55        18.46 o
  -7  -3   2         89.36        106.50        14.47 o
  -6  -3   2        116.93        125.34        15.95 o
  -5  -3   2        188.46        185.97        30.95 o
  -4  -3   2         69.81         85.50         8.09 o
  -3  -3   2        150.27        145.88        10.14 o
  -2  -3   2         23.02         37.22         9.42 o
  -1  -3   2        112.64        124.49        13.60 o
   0  -3   2        643.64        647.55        20.30 o
   1  -3   2        290.90        333.17        11.67 o
   2  -3   2        107.31        122.40         6.92 o
   3  -3   2        146.27        144.08         7.58 o
   4  -3   2         80.11         73.50         5.61 o
   5  -3   2         19.52         21.21         4.66 o
   6  -3   2        220.11        186.72        11.38 o
   7  -3   2         17.96         14.66         5.85 o
   9  -3   2         31.38          6.91         7.75 o
 -10  -2   2         37.56         30.61        22.71 o
  -9  -2   2         58.00         73.15        15.57 o
  -8  -2   2        123.17        130.95        16.26 o
  -7  -2   2          9.19         11.62         6.00 o
  -6  -2   2         20.59         22.95         4.94 o
  -5  -2   2         27.36         27.99         5.37 o
  -4  -2   2        670.80        703.96        21.16 o
  -3  -2   2        858.33        889.84        23.01 o
  -2  -2   2        110.41        119.20         7.49 o
  -1  -2   2        851.59        819.71        29.02 o
   0  -2   2       1829.46       1854.92        32.62 o
   1  -2   2        500.72        496.61        11.84 o
   2  -2   2       1701.14       1709.85        25.22 o
   3  -2   2         95.52         99.46         5.81 o
   4  -2   2        513.24        529.01        15.16 o
   5  -2   2        798.65        776.72        24.76 o
   6  -2   2        261.82        266.93        12.99 o
   7  -2   2         81.26         75.10        13.37 o
   8  -2   2        318.57        303.06        20.51 o
  10  -2   2         29.31         -8.74         8.74 o
  -9  -1   2        229.13        198.47        22.26 o
  -8  -1   2         78.28         91.84         7.71 o
  -7  -1   2        294.43        272.15        10.98 o
  -6  -1   2         43.04         51.21         5.43 o
  -5  -1   2         49.12         52.32         6.05 o
  -4  -1   2        174.17        184.45         8.31 o
  -3  -1   2       1247.01       1233.17        23.89 o
  -2  -1   2        164.86        155.88         5.92 o
  -1  -1   2       3986.58       3811.80        49.26 o
   0  -1   2       3376.85       3340.27        36.24 o
   1  -1   2       1345.24       1319.67        60.65 o
   2  -1   2        400.74        434.72        10.22 o
   3  -1   2        662.43        657.83        12.92 o
   4  -1   2        229.86        235.66         8.57 o
   5  -1   2        484.62        503.15        14.16 o
   6  -1   2         54.92         65.19         6.99 o
   7  -1   2         10.50          9.01         3.82 o
   8  -1   2         24.93         22.84         5.88 o
   9  -1   2         51.34         45.23         8.11 o
  10  -1   2         12.73          8.60        15.91 o
 -10   0   2          0.00         14.24         7.86 o
  -9   0   2         93.25        119.16        18.23 o
  -8   0   2         29.60         23.08         4.59 o
  -7   0   2        420.22        430.27        13.87 o
  -6   0   2         28.17         36.97         4.62 o
  -5   0   2         98.71        136.86         7.80 o
  -4   0   2        530.38        520.57        11.66 o
  -3   0   2        686.12        678.63        11.98 o
  -2   0   2        536.74        545.57        10.02 o
  -1   0   2         14.84         16.92         0.98 o
   0   0   2          3.96          5.18         0.67 o
   1   0   2        212.30        204.38         3.22 o
   2   0   2       2107.64       2136.69        22.05 o
   3   0   2          2.47          3.23         0.95 o
   4   0   2       1354.87       1373.12        16.81 o
   5   0   2         52.17         49.14         3.30 o
   6   0   2          0.75          4.10         1.53 o
   7   0   2         24.76         31.15         3.55 o
   8   0   2        214.14        210.37         7.91 o
   9   0   2        176.25        168.89        13.99 o
  10   0   2          4.58          4.31         3.53 o
 -10   1   2         15.86         32.96         6.03 o
  -9   1   2        229.26        248.07        21.35 o
  -8   1   2         78.28         89.09         8.31 o
  -7   1   2        294.86        279.97        11.61 o
  -6   1   2         43.18         56.25         5.98 o
  -5   1   2         48.89         47.99         4.76 o
  -4   1   2        174.30        181.65         6.97 o
  -3   1   2       1247.56       1227.13        14.01 o
  -2   1   2        164.79        165.80         4.40 o
  -1   1   2       3986.78       3801.94        34.91 o
   0   1   2       3376.88       3358.84        36.24 o
   1   1   2       1344.57       1325.21        37.22 o
   2   1   2        400.61        433.96         6.49 o
   3   1   2        663.72        671.24         9.11 o
   4   1   2        229.95        237.63         6.85 o
   5   1   2        485.44        500.39        11.25 o
   6   1   2         54.97         56.57         5.03 o
   7   1   2         10.48         15.83         3.87 o
   8   1   2         25.12         26.15         4.35 o
   9   1   2         51.45         64.79        10.55 o
  10   1   2         12.67          1.89         7.70 o
 -10   2   2         37.59         51.11         9.90 o
  -9   2   2         58.08         62.97        13.45 o
  -8   2   2        123.29        123.31        10.50 o
  -7   2   2          9.19         16.19         4.35 o
  -6   2   2         20.65         23.34         3.50 o
  -5   2   2         27.37         32.79         5.00 o
  -4   2   2        669.81        704.06        10.45 o
  -3   2   2        857.22        883.38        14.34 o
  -2   2   2        110.28        109.89         5.45 o
  -1   2   2        851.89        826.62        17.48 o
   0   2   2       1831.57       1789.49        27.06 o
   1   2   2        500.28        496.20        22.06 o
   2   2   2       1700.40       1640.56        42.20 o
   3   2   2         94.80         98.31         5.85 o
   4   2   2        512.67        516.87         8.35 o
   5   2   2        798.17        779.65        10.69 o
   6   2   2        261.78        262.51        10.33 o
   7   2   2         81.40         77.66         6.05 o
   8   2   2        318.83        323.77        13.86 o
  10   2   2         29.22         21.50        19.21 o
 -10   3   2          4.38         -5.01         8.89 o
  -9   3   2         28.48         26.63         6.41 o
  -8   3   2        170.91        187.70        18.19 o
  -7   3   2         89.29        103.27         8.35 o
  -6   3   2        116.82        129.93         7.71 o
  -5   3   2        188.05        193.15         5.88 o
  -4   3   2         69.71         92.56         7.04 o
  -3   3   2        150.18        165.96         7.66 o
  -2   3   2         22.82         27.44         3.70 o
  -1   3   2        112.84        113.09         6.98 o
   0   3   2        643.88        647.69        15.94 o
   1   3   2        290.77        330.69        11.78 o
   2   3   2        107.31        121.56         6.91 o
   3   3   2        146.44        148.50         7.50 o
   4   3   2         80.16         79.17         5.95 o
   5   3   2         19.52         24.57         3.03 o
   6   3   2        220.01        215.37         4.78 o
   7   3   2         18.00         29.48        14.24 o
   8   3   2        202.52        219.92        13.10 o
   9   3   2         31.31         45.40         9.67 o
  -9   4   2          4.07         -2.53         4.86 o
  -8   4   2         47.81         42.88         7.93 o
  -7   4   2        134.92        131.10        15.72 o
  -6   4   2        131.88        129.61         8.64 o
  -5   4   2        263.97        258.45        10.28 o
  -4   4   2         92.29         95.10         8.55 o
  -3   4   2         58.22         67.07         6.63 o
  -2   4   2        296.25        282.28        11.03 o
  -1   4   2        274.95        251.22        10.76 o
   0   4   2        119.46        130.72         7.72 o
   1   4   2        132.14        140.93         9.62 o
   2   4   2         11.16         18.83         3.84 o
   3   4   2        118.86         94.51         8.08 o
   4   4   2         73.43         84.25         7.80 o
   5   4   2        130.89        143.62         9.05 o
   6   4   2        188.94        201.83        13.90 o
   7   4   2        112.75        129.50         9.17 o
   8   4   2         36.86         38.39         7.55 o
   9   4   2          6.09         10.57        15.73 o
  -7   5   2          3.04          3.19         2.70 o
  -6   5   2          1.10         17.82         4.85 o
  -5   5   2         69.36         92.71        13.06 o
  -4   5   2         52.60         66.20        10.11 o
  -3   5   2        404.05        380.17        14.69 o
  -2   5   2         50.76         56.98         6.00 o
  -1   5   2          7.58         11.00         4.02 o
   0   5   2         41.83         39.65         5.60 o
   1   5   2        114.53        112.02         8.14 o
   2   5   2        213.88        190.20        13.51 o
   3   5   2         82.48         75.11         9.98 o
   4   5   2        188.67        190.01        22.22 o
   6   5   2         14.31         13.25         4.60 o
   7   5   2          8.75         15.35         4.16 o
  -6   6   2         52.88         50.46         6.32 o
  -5   6   2          9.37         11.43         9.03 o
  -4   6   2         88.06         92.91        11.18 o
  -3   6   2          9.03         13.02         4.02 o
  -2   6   2          3.17         -3.27         4.34 o
  -1   6   2         23.04         16.84         4.32 o
   0   6   2        110.18        121.42        14.42 o
   1   6   2         79.72         75.26        11.49 o
   2   6   2          1.32          0.91         7.82 o
   3   6   2         40.51         56.22        15.38 o
   4   6   2        119.96         61.32        30.57 o
   5   6   2         61.33         66.45         8.99 o
   6   6   2          9.96         11.04         5.51 o
  -2   7   2          6.42         12.79         5.47 o
  -1   7   2         15.04         19.90         5.48 o
   0   7   2          1.85         -0.56         6.94 o
   1   7   2          0.82          5.84         8.11 o
   2   7   2          4.95         14.18         7.01 o
   3  -6   3         29.72         15.12         5.70 o
   4  -6   3          4.39         -2.66         7.29 o
   5  -6   3         16.18          1.75         7.75 o
  -7  -5   3         26.24         56.28        13.45 o
  -6  -5   3         10.80         11.17        10.63 o
  -5  -5   3         57.92         26.74        11.70 o
  -4  -5   3        209.78        233.18        21.73 o
  -3  -5   3         71.02         86.59        15.42 o
  -2  -5   3        205.10        202.72        21.04 o
  -1  -5   3        106.60        103.53        19.14 o
   0  -5   3        125.20        143.48        18.00 o
   1  -5   3         64.64         53.39        14.58 o
   2  -5   3         27.03         31.53         7.60 o
   3  -5   3        469.78        448.21        24.99 o
   7  -5   3          7.73         -4.63         5.17 o
  -8  -4   3          5.45         -8.36         8.36 o
  -7  -4   3         38.95         38.28        10.86 o
  -6  -4   3         77.31        103.53        18.38 o
  -5  -4   3          4.48          2.41         4.26 o
  -4  -4   3        404.23        408.42        27.19 o
  -3  -4   3        511.39        501.15        30.01 o
  -2  -4   3         41.97         49.98        11.85 o
  -1  -4   3         22.02         38.51        10.26 o
   0  -4   3         11.39         24.99         6.15 o
   1  -4   3        113.99         96.11         8.76 o
   2  -4   3        240.70        202.47        13.45 o
   3  -4   3         97.87         91.21        15.49 o
   4  -4   3         76.23         59.59         5.95 o
   5  -4   3          3.90         -0.08         4.18 o
   6  -4   3         16.03          0.99         3.49 o
   9  -4   3          3.33         -0.46         7.29 o
  -9  -3   3         15.13         23.02        12.08 o
  -8  -3   3         44.45         38.13        10.56 o
  -7  -3   3         86.32        105.79        35.24 o
  -6  -3   3        219.36        190.40        14.06 o
  -5  -3   3        130.39        137.14        10.76 o
  -4  -3   3        230.81        241.96        13.98 o
  -3  -3   3        156.75        145.85        16.10 o
  -2  -3   3        118.32        126.46        13.14 o
  -1  -3   3        544.88        542.32        28.11 o
   0  -3   3        273.79        266.15        19.60 o
   1  -3   3        743.70        810.31        18.92 o
   2  -3   3        684.11        667.28        16.47 o
   3  -3   3        195.69        192.62         8.20 o
   4  -3   3        120.24        133.16         6.97 o
   5  -3   3        117.96        115.07        11.43 o
   6  -3   3         46.23         43.51         6.53 o
   9  -3   3          0.59         -0.38         5.24 o
  -9  -2   3         34.55         22.86        10.18 o
  -8  -2   3         62.66         64.04         9.57 o
  -7  -2   3         96.46         92.62        12.91 o
  -6  -2   3         10.37          9.77         3.47 o
  -5  -2   3        486.43        497.18        16.15 o
  -4  -2   3         50.04         46.28         5.43 o
  -3  -2   3        413.89        396.64        12.52 o
  -2  -2   3         38.76         53.42         6.47 o
  -1  -2   3        144.18        141.73        11.70 o
   0  -2   3        731.98        709.81        28.56 o
   1  -2   3        109.82        103.24         7.49 o
   2  -2   3        130.58        135.49         5.31 o
   3  -2   3        793.91        841.04        14.89 o
   4  -2   3        239.27        232.16         8.98 o
   5  -2   3        135.24        130.01         7.36 o
   6  -2   3         34.55         30.68         5.32 o
   7  -2   3         28.45         18.46         4.58 o
   8  -2   3         24.43         35.85         8.51 o
   9  -2   3         15.98          2.35         5.39 o
  10  -2   3         56.82          3.42         7.82 o
  -9  -1   3         62.38         59.50        10.41 o
  -8  -1   3         55.52         71.16         9.04 o
  -7  -1   3         49.35         61.85         8.71 o
  -6  -1   3         69.76         85.09         6.40 o
  -5  -1   3        261.90        279.67         6.77 o
  -4  -1   3        230.77        246.33         6.33 o
  -3  -1   3        175.88        173.78         5.12 o
  -2  -1   3        996.16       1008.18        13.86 o
  -1  -1   3        799.89        743.02        12.76 o
   0  -1   3       5792.22       5633.58        56.57 o
   1  -1   3       3257.54       3154.04        41.51 o
   2  -1   3       3102.82       3062.67        63.08 o
   3  -1   3        200.25        198.07         4.49 o
   4  -1   3        422.44        451.80         9.42 o
   5  -1   3        636.51        647.31        15.99 o
   6  -1   3          3.94          2.09         1.78 o
   7  -1   3         17.63         19.26         3.69 o
   8  -1   3         14.38         11.32         3.50 o
   9  -1   3         45.18         55.26         7.17 o
  10  -1   3         10.40          7.14         9.34 o
 -10   0   3         65.57         66.99         9.99 o
  -9   0   3          0.33          3.91         3.08 o
  -8   0   3         28.23         37.90         5.46 o
  -7   0   3       2050.27       2090.82        33.35 o
  -6   0   3        323.44        331.93        11.28 o
  -5   0   3        894.12        886.03        17.34 o
  -4   0   3        225.59        233.44         8.04 o
  -3   0   3        167.94        160.94         5.82 o
  -2   0   3        582.69        547.44         8.96 o
  -1   0   3       8107.18       7574.36        90.95 o
   0   0   3        144.53        149.05         2.54 o
   1   0   3       7611.70       7327.52        70.18 o
   2   0   3        508.78        472.96         6.55 o
   3   0   3         49.50         49.91         2.66 o
   4   0   3        121.33        120.73         4.67 o
   5   0   3        265.54        257.40         6.93 o
   6   0   3         84.22         87.63         5.42 o
   7   0   3         39.78         48.17         4.38 o
   8   0   3          7.33          8.13         2.30 o
   9   0   3        201.55        216.33        14.71 o
  10   0   3         15.32          7.39         5.73 o
 -10   1   3        171.15        206.12        27.23 o
  -9   1   3         62.30         80.13        15.95 o
  -8   1   3         55.62         51.96         6.77 o
  -7   1   3         49.41         60.66         6.85 o
  -6   1   3         69.88         85.89         7.42 o
  -5   1   3        262.12        286.10         9.94 o
  -4   1   3        230.80        246.63         9.63 o
  -3   1   3        175.60        175.77         4.55 o
  -2   1   3        996.25       1002.79        13.61 o
  -1   1   3        800.50        736.44        10.86 o
   0   1   3       5791.26       5478.27        48.46 o
   1   1   3       3259.67       3160.86        40.79 o
   2   1   3       3100.56       3002.21        30.88 o
   3   1   3        200.91        187.93         5.52 o
   4   1   3        423.03        446.24         8.85 o
   5   1   3        636.02        649.59        15.75 o
   6   1   3          3.87          3.28         2.24 o
   7   1   3         17.68         19.77         3.42 o
   8   1   3         14.43         13.27         3.61 o
   9   1   3         45.43         43.95         6.92 o
  10   1   3         10.42          0.26         4.68 o
 -10   2   3         20.82         27.18         6.78 o
  -9   2   3         34.41         50.65         9.24 o
  -8   2   3         62.71         63.47         8.49 o
  -7   2   3         96.35        101.59         7.86 o
  -6   2   3         10.35         13.49         3.53 o
  -5   2   3        486.68        505.29        13.68 o
  -4   2   3         50.25         56.00         4.57 o
  -3   2   3        414.90        398.20         9.19 o
  -2   2   3         38.86         39.15         3.18 o
  -1   2   3        144.46        153.90         5.88 o
   0   2   3        732.27        720.40        12.75 o
   1   2   3        109.77        104.94         4.53 o
   2   2   3        130.70        136.55         9.57 o
   3   2   3        794.14        814.09        13.08 o
   4   2   3        239.12        233.94         5.49 o
   5   2   3        135.47        139.21         4.25 o
   6   2   3         34.41         39.21         4.19 o
   7   2   3         28.58         24.65         7.69 o
   8   2   3         24.47         44.03         8.89 o
   9   2   3         15.88         10.58         7.67 o
  10   2   3         56.76         69.18        10.43 o
  -9   3   3         15.10         26.59         7.33 o
  -8   3   3         44.54         32.09         7.27 o
  -7   3   3         86.40         87.73         8.43 o
  -6   3   3        219.22        227.29        11.04 o
  -5   3   3        130.29        132.80         5.29 o
  -4   3   3        231.05        250.76         8.45 o
  -3   3   3        156.92        155.90         7.55 o
  -2   3   3        118.45        106.60         6.04 o
  -1   3   3        545.03        530.22        13.01 o
   0   3   3        273.83        306.46         9.60 o
   1   3   3        743.68        798.34        19.02 o
   2   3   3        684.82        674.25        16.68 o
   3   3   3        195.91        201.92         8.16 o
   4   3   3        120.27        124.19         5.89 o
   5   3   3        117.38        114.00         4.45 o
   6   3   3         46.18         49.25         3.59 o
   7   3   3         87.93         86.86         7.13 o
   8   3   3        124.02        125.63        27.50 o
   9   3   3          0.58         11.59         6.04 o
  -9   4   3         28.06         30.72         7.40 o
  -8   4   3          5.43          0.07         5.28 o
  -7   4   3         39.02         48.46        11.77 o
  -6   4   3         77.11         69.09         9.20 o
  -5   4   3          4.42          1.96         2.12 o
  -4   4   3        404.38        399.07        25.98 o
  -3   4   3        511.23        533.21        15.76 o
  -2   4   3         41.86         47.06         7.85 o
  -1   4   3         22.01         16.05         3.09 o
   0   4   3         11.31          8.68         2.71 o
   1   4   3        114.19        108.23         9.04 o
   2   4   3        240.91        221.36        10.80 o
   3   4   3         97.69        106.21         7.81 o
   4   4   3         76.13         64.97         6.61 o
   5   4   3          3.83         10.31         3.50 o
   6   4   3         16.04         13.46         2.70 o
   7   4   3        119.40        120.60         5.02 o
   8   4   3         38.63         61.09         6.45 o
   9   4   3          3.31         -6.46         8.66 o
  -7   5   3         26.22         38.76         3.78 o
  -6   5   3         10.77          7.67         5.78 o
  -5   5   3         57.69         59.80         7.22 o
  -4   5   3        209.77        207.64        15.16 o
  -3   5   3         71.01         81.79         8.30 o
  -2   5   3        204.92        200.41         9.45 o
  -1   5   3        107.04        107.40         7.80 o
   0   5   3        125.44        132.16         8.59 o
   1   5   3         64.44         56.09         6.83 o
   2   5   3         27.04         32.59         6.39 o
   3   5   3        469.67        442.26        21.99 o
   4   5   3        159.77        171.13        13.67 o
   6   5   3         19.86         16.11         4.63 o
   7   5   3          7.72         13.69         3.85 o
  -5   6   3         74.49         91.14         8.21 o
  -4   6   3         33.79         48.16         7.95 o
  -3   6   3         35.19         24.22         5.61 o
  -2   6   3         66.27         70.63         8.37 o
  -1   6   3         64.69         59.42         6.81 o
   0   6   3        201.60        205.66        10.51 o
   1   6   3         51.23         64.02        11.49 o
   2   6   3         11.25          7.96         3.70 o
   3   6   3         29.68         33.23         6.47 o
   4   6   3          4.38         13.33         4.74 o
   5   6   3         16.21         13.44         7.20 o
  -2   7   3         79.78         80.50         9.67 o
  -1   7   3         61.44         75.09         9.34 o
   0   7   3         33.47         31.37         6.63 o
   1   7   3          8.21         18.29         6.16 o
   2   7   3         12.21         16.80         4.65 o
  -6  -5   4         19.18         20.89        11.85 o
  -5  -5   4         37.53         42.46        13.90 o
  -4  -5   4         58.94         55.52        14.51 o
  -3  -5   4         11.14         31.83         9.65 o
  -2  -5   4        283.43        243.59        24.46 o
  -1  -5   4         89.85         79.60        16.03 o
   0  -5   4          5.10         14.43         8.28 o
   1  -5   4        105.18        110.82        19.75 o
  -8  -4   4         12.37        -11.01        11.01 o
  -7  -4   4         80.12         59.24        16.79 o
  -6  -4   4         11.43          9.27         7.90 o
  -5  -4   4         38.43         42.97         9.34 o
  -4  -4   4        126.07        131.19        12.94 o
  -3  -4   4        215.72        247.92        21.42 o
  -2  -4   4         49.93         44.05        11.62 o
  -1  -4   4        196.68        195.73        19.37 o
   0  -4   4        114.59        116.51        15.80 o
   1  -4   4        333.00        347.87        26.82 o
   2  -4   4         58.36         50.48         9.26 o
   3  -4   4        234.41        237.71        16.49 o
   4  -4   4        137.75        109.28         7.49 o
  -8  -3   4         56.03         32.82        13.22 o
  -7  -3   4         11.25         13.51         5.45 o
  -6  -3   4         30.62         27.40         6.26 o
  -5  -3   4         65.22         74.66        12.76 o
  -4  -3   4        248.78        241.87        14.11 o
  -3  -3   4         55.53         65.30         8.78 o
  -2  -3   4        174.18        196.42        16.94 o
  -1  -3   4        686.57        648.13        31.90 o
   0  -3   4        152.75        179.41        16.71 o
   1  -3   4        527.52        542.22        39.99 o
   2  -3   4        152.83        145.08        11.14 o
   3  -3   4         56.92         59.26         8.77 o
   4  -3   4         16.02         20.46         5.49 o
   5  -3   4        344.88        361.15        21.10 o
   6  -3   4        555.56        531.23        36.01 o
   7  -3   4         14.96          2.51         3.11 o
   8  -3   4         81.29          1.28         4.98 o
   9  -3   4          8.94         -3.69         3.72 o
  -9  -2   4         18.51         20.28        10.79 o
  -8  -2   4        157.09        166.12        16.98 o
  -7  -2   4         21.41         16.56         5.85 o
  -6  -2   4          8.54          3.78         3.01 o
  -5  -2   4         53.61         59.09         6.75 o
  -4  -2   4        605.43        642.02        17.50 o
  -3  -2   4        335.13        354.97        12.09 o
  -2  -2   4         20.63         24.13         3.57 o
  -1  -2   4         69.12         72.59         5.90 o
   0  -2   4         53.24         60.84        10.41 o
   1  -2   4        251.99        249.48        12.03 o
   2  -2   4         17.68         28.03         6.68 o
   3  -2   4        785.09        849.82        25.46 o
   4  -2   4        419.83        412.72        18.26 o
   5  -2   4        394.16        413.30         8.77 o
   6  -2   4         24.83         25.65         3.38 o
   7  -2   4         55.34         44.77         4.88 o
   8  -2   4         15.53         -1.14         4.63 o
  10  -2   4          9.35          0.61         5.43 o
 -10  -1   4         46.10         63.88        14.58 o
  -9  -1   4         62.71         84.69        18.00 o
  -8  -1   4         53.24         47.87         7.24 o
  -7  -1   4        167.11        160.29         6.61 o
  -6  -1   4        284.42        279.18         7.62 o
  -5  -1   4        781.82        831.69        14.27 o
  -4  -1   4        443.13        465.47        10.97 o
  -3  -1   4       3037.80       3068.96        36.74 o
  -2  -1   4        821.66        797.02        12.63 o
  -1  -1   4        535.98        510.84        10.80 o
   0  -1   4         54.45         51.39         2.75 o
   1  -1   4        824.68        785.29        12.81 o
   2  -1   4        286.14        284.70        11.55 o
   3  -1   4        739.80        730.34         9.39 o
   4  -1   4        254.46        268.42         6.36 o
   5  -1   4        172.31        190.38         6.66 o
   6  -1   4         28.47         31.78         3.85 o
   7  -1   4        254.39        246.73         9.95 o
   8  -1   4        237.74        219.79        15.34 o
   9  -1   4        278.10        250.72        20.35 o
 -10   0   4         94.53        122.36        21.42 o
  -9   0   4         37.86         45.51        11.60 o
  -8   0   4        871.04        878.35        22.38 o
  -7   0   4          0.85         13.86         6.42 o
  -6   0   4          0.68          2.92         2.08 o
  -5   0   4        130.74        119.63         6.44 o
  -4   0   4        729.10        761.43        16.14 o
  -3   0   4         82.19         87.94         3.37 o
  -2   0   4          9.06         17.30         1.59 o
  -1   0   4       1340.89       1256.81        14.98 o
   0   0   4         44.84         48.35         2.00 o
   1   0   4       5945.18       5906.15        41.35 o
   2   0   4       1951.73       1907.04        17.25 o
   3   0   4         14.77         23.29         3.04 o
   4   0   4        270.50        278.95         6.83 o
   5   0   4         92.99        105.50         4.52 o
   6   0   4         12.90         13.38         2.19 o
   7   0   4         89.55        101.26         6.36 o
   8   0   4          2.94          4.20         5.61 o
   9   0   4          6.33          0.30         3.22 o
  10   0   4          0.24          0.78         6.40 o
 -10   1   4         46.05         72.96        11.43 o
  -9   1   4         62.83         78.42        10.92 o
  -8   1   4         53.10         52.50         6.90 o
  -7   1   4        167.13        170.30         9.41 o
  -6   1   4        284.17        288.82        11.01 o
  -5   1   4        781.98        830.43        18.26 o
  -4   1   4        442.39        477.85        12.08 o
  -3   1   4       3038.22       3004.39        28.51 o
  -2   1   4        821.59        811.14        12.31 o
  -1   1   4        537.55        514.52         9.05 o
   0   1   4         54.61         56.69         2.84 o
   1   1   4        823.62        803.51        11.34 o
   2   1   4        286.52        283.55         6.17 o
   3   1   4        739.62        712.92        11.14 o
   4   1   4        254.71        266.45         6.85 o
   5   1   4        172.18        191.13         7.07 o
   6   1   4         28.60         23.40         3.25 o
   7   1   4        253.89        224.89         8.57 o
   8   1   4        237.67        226.48        15.66 o
   9   1   4        278.75        261.58        15.79 o
 -10   2   4         23.30         26.23         5.83 o
  -9   2   4         18.52          5.11         5.38 o
  -8   2   4        156.86        145.80        11.29 o
  -7   2   4         21.41         26.75         4.93 o
  -6   2   4          8.51         12.08         3.97 o
  -5   2   4         53.66         52.31         5.37 o
  -4   2   4        605.64        618.54        11.85 o
  -3   2   4        335.83        354.73        10.00 o
  -2   2   4         20.60         23.26         2.78 o
  -1   2   4         69.11         70.94         3.55 o
   0   2   4         52.89         50.96         3.36 o
   1   2   4        252.37        246.83         6.36 o
   2   2   4         17.48         24.38         6.99 o
   3   2   4        785.81        766.11        19.11 o
   4   2   4        419.85        412.32        10.29 o
   5   2   4        394.87        387.31         9.96 o
   6   2   4         24.91         26.64         4.79 o
   7   2   4         55.59         60.42         8.30 o
   8   2   4         15.49         17.78         4.23 o
  10   2   4          9.33          5.56         6.85 o
  -9   3   4         22.66         13.75         5.97 o
  -8   3   4         55.99         53.50        10.04 o
  -7   3   4         11.17         17.23         7.30 o
  -6   3   4         30.71         29.93         3.86 o
  -5   3   4         65.13         63.62         6.60 o
  -4   3   4        247.91        237.61         7.81 o
  -3   3   4         55.40         54.51         4.50 o
  -2   3   4        174.53        177.16         7.74 o
  -1   3   4        686.63        688.10        14.44 o
   0   3   4        152.56        188.30         7.43 o
   1   3   4        527.07        553.23        12.36 o
   2   3   4        152.46        164.88         7.97 o
   3   3   4         56.87         63.11         4.29 o
   4   3   4         16.08         10.16         3.55 o
   5   3   4        344.80        331.01        10.17 o
   6   3   4        555.39        536.51        12.29 o
   7   3   4         15.02         36.54        18.84 o
   9   3   4          8.95         14.37         9.31 o
  -8   4   4         12.47         22.47         6.90 o
  -7   4   4         80.15         86.13        17.02 o
  -6   4   4         11.46         12.87         4.51 o
  -5   4   4         38.56         42.31         4.99 o
  -4   4   4        125.83        130.25         9.61 o
  -3   4   4        215.99        191.20        12.78 o
  -2   4   4         49.89         44.92         4.93 o
  -1   4   4        196.62        212.92         8.64 o
   0   4   4        114.51        114.02         6.17 o
   1   4   4        333.31        316.14        10.78 o
   2   4   4         58.47         59.28         6.84 o
   3   4   4        234.54        224.21        13.98 o
   4   4   4        137.47        118.71        14.54 o
   6   4   4         11.50          9.19         2.89 o
   7   4   4         25.21         26.17         5.24 o
   8   4   4         44.27         22.91         9.43 o
  -7   5   4         51.12         78.26         7.19 o
  -6   5   4         19.26         17.83         4.07 o
  -5   5   4         37.60         42.92         9.56 o
  -4   5   4         58.71         60.80         7.60 o
  -3   5   4         11.19         13.59         3.39 o
  -2   5   4        283.62        285.59        11.29 o
  -1   5   4         89.84         93.32         7.20 o
   0   5   4          5.09         13.68         3.52 o
   1   5   4        105.32        110.53         7.36 o
   2   5   4         19.65         21.23         3.58 o
   3   5   4         19.64         24.60         4.84 o
   4   5   4         53.41         58.26         9.04 o
   5   5   4        141.28        132.84        10.03 o
   6   5   4         46.27         38.70        10.60 o
   7   5   4          8.19         13.82         7.11 o
  -5   6   4         37.13         36.14         7.28 o
  -4   6   4         12.66         13.02         4.11 o
  -3   6   4          3.90          6.71         3.50 o
  -2   6   4        256.70        258.63        13.55 o
  -1   6   4        108.03        106.11         9.12 o
   0   6   4        234.34        190.41        11.97 o
   1   6   4          4.84          7.69         3.18 o
   2   6   4         83.44         79.27         7.23 o
   3   6   4         76.47         88.74         9.07 o
   4   6   4          2.48         17.95         6.76 o
   5   6   4         65.70         83.53        11.07 o
  -1   7   4         42.59         36.34         6.52 o
   0   7   4         20.63         27.39         5.73 o
   1   7   4         34.03         32.14         7.49 o
  -5  -5   5        165.84        144.39        24.23 o
  -4  -5   5        126.37        131.17        21.27 o
  -3  -5   5         14.55          6.53         7.52 o
  -2  -5   5         58.88         90.08        18.38 o
  -1  -5   5          4.28          4.33         7.60 o
   0  -5   5         91.35         74.97        17.17 o
   1  -5   5         97.22        101.71        21.12 o
  -7  -4   5         46.14         30.39        12.46 o
  -6  -4   5         68.46         76.21        11.05 o
  -5  -4   5         35.94         30.38         8.19 o
  -4  -4   5        177.39        189.67        20.05 o
  -3  -4   5         95.03        107.56        17.93 o
  -2  -4   5        223.02        218.90        21.04 o
  -1  -4   5        168.62        174.40        18.46 o
   0  -4   5        204.93        218.22        20.97 o
   1  -4   5        110.38         83.32        15.57 o
   2  -4   5         19.47          9.50         4.06 o
   3  -4   5         43.59         52.13         9.44 o
   4  -4   5        202.31        179.06        15.12 o
  -8  -3   5          5.77         11.55         9.04 o
  -7  -3   5         15.92         22.75        14.43 o
  -6  -3   5        212.50        239.67        15.62 o
  -5  -3   5         39.85         42.93         7.21 o
  -4  -3   5          9.76          8.93         3.97 o
  -3  -3   5        179.92        167.65        11.63 o
  -2  -3   5        222.37        202.95        18.23 o
  -1  -3   5        174.48        167.94        16.79 o
   0  -3   5        238.25        249.06        20.28 o
   1  -3   5        239.04        264.34        14.76 o
   2  -3   5        199.69        201.84        13.13 o
   3  -3   5        145.64        143.42        11.52 o
   4  -3   5          7.16          7.39         5.01 o
   5  -3   5         78.39         66.91        16.45 o
  -8  -2   5         81.47         83.21         9.76 o
  -7  -2   5        126.78        138.52        10.53 o
  -6  -2   5        120.90        123.82         8.52 o
  -5  -2   5        186.59        195.89        10.15 o
  -4  -2   5        819.82        843.60        24.71 o
  -3  -2   5        375.14        424.69        13.41 o
  -2  -2   5       2006.09       2053.78        40.32 o
  -1  -2   5        172.90        175.65         9.78 o
   0  -2   5        142.74        146.13         7.41 o
   1  -2   5       1670.20       1684.07        35.79 o
   2  -2   5        993.14       1081.22        28.54 o
   3  -2   5        256.76        277.59        14.36 o
   4  -2   5       1264.42       1233.89        33.85 o
   5  -2   5        979.01        976.06        31.39 o
   6  -2   5         83.09         69.01         5.70 o
   7  -2   5        129.90        129.58         9.04 o
  10  -2   5         67.99          4.25         8.58 o
 -10  -1   5         33.14         59.55        15.04 o
  -9  -1   5          2.15         11.52         6.11 o
  -8  -1   5        182.88        138.85        18.46 o
  -7  -1   5         33.54         30.36         3.89 o
  -6  -1   5         27.37         32.38         4.35 o
  -5  -1   5        159.08        139.07         5.78 o
  -4  -1   5          7.75         13.70         2.22 o
  -3  -1   5        714.99        756.13        13.16 o
  -2  -1   5       1179.17       1176.68        16.37 o
  -1  -1   5        777.99        785.54        14.81 o
   0  -1   5        158.78        156.72         5.00 o
   1  -1   5        659.40        641.39        10.66 o
   2  -1   5       2180.15       2190.07        27.13 o
   3  -1   5        295.63        298.66         5.42 o
   4  -1   5        454.90        457.48         8.66 o
   5  -1   5         22.08         25.78         3.45 o
   6  -1   5        221.94        220.99         8.07 o
   7  -1   5        100.07         92.06         9.00 o
   8  -1   5        117.40        112.95        13.75 o
  10  -1   5         51.61          8.43         6.91 o
 -10   0   5         17.98          0.20         4.56 o
  -9   0   5         15.64         13.32         4.93 o
  -8   0   5          2.89          8.88         2.33 o
  -7   0   5          0.36          0.12         1.84 o
  -6   0   5         81.54         82.32         5.82 o
  -5   0   5        126.95        139.40         5.20 o
  -4   0   5        140.14        132.39         4.68 o
  -3   0   5        349.40        371.45         8.58 o
  -2   0   5         19.93         20.03         1.56 o
  -1   0   5        425.98        380.65         7.60 o
   0   0   5       2990.39       2910.62        24.84 o
   1   0   5        351.48        339.87         5.66 o
   2   0   5       1918.03       1913.11        17.95 o
   3   0   5          0.56         -0.02         0.77 o
   4   0   5          5.37          2.07         1.35 o
   5   0   5          0.06          0.86         1.59 o
   6   0   5        168.97        151.92         6.03 o
   7   0   5         49.61         52.47         5.19 o
   8   0   5         19.10         21.36         4.33 o
   9   0   5        308.12        257.90        16.19 o
  10   0   5          4.38          3.58         4.05 o
 -10   1   5         33.28         48.00        13.75 o
  -9   1   5          2.16         13.87         4.29 o
  -8   1   5        183.39        187.87        24.72 o
  -7   1   5         33.52         39.23         5.61 o
  -6   1   5         27.65         30.92         4.55 o
  -5   1   5        159.16        151.84         7.54 o
  -4   1   5          7.76         16.24         2.71 o
  -3   1   5        715.87        762.78        11.30 o
  -2   1   5       1177.70       1161.99        16.09 o
  -1   1   5        778.35        791.16        10.67 o
   0   1   5        158.25        151.63         4.81 o
   1   1   5        659.65        643.31        10.01 o
   2   1   5       2181.36       2155.92        20.23 o
   3   1   5        295.84        296.56         7.31 o
   4   1   5        455.82        445.20         9.48 o
   5   1   5         21.86         24.42         2.64 o
   6   1   5        222.38        218.49         8.99 o
   7   1   5         99.77         97.58         7.00 o
   8   1   5        117.51        120.09         7.95 o
   9   1   5         39.53         49.17         9.42 o
  10   1   5         51.66         56.66        13.67 o
 -10   2   5         18.52         26.06         6.29 o
  -8   2   5         81.17         86.67         9.86 o
  -7   2   5        126.96        127.19         9.24 o
  -6   2   5        121.23        124.49         8.23 o
  -5   2   5        186.90        181.72         8.25 o
  -4   2   5        819.58        813.17        13.31 o
  -3   2   5        374.98        421.79        11.53 o
  -2   2   5       2005.64       2081.02        33.28 o
  -1   2   5        173.03        166.24         5.54 o
   0   2   5        142.88        133.63         5.34 o
   1   2   5       1670.17       1674.72        18.93 o
   2   2   5        992.41       1027.80        23.00 o
   3   2   5        256.46        290.92        14.60 o
   4   2   5       1264.39       1247.46        20.14 o
   5   2   5        979.66        951.80        17.66 o
   6   2   5         83.17         77.94         4.55 o
   7   2   5        129.81        132.32         9.48 o
   8   2   5        271.87        253.24        25.52 o
   9   2   5         85.04         18.84         9.65 o
  10   2   5         67.94         76.46        13.18 o
  -9   3   5         45.10         46.50         8.48 o
  -8   3   5          5.75          2.75         9.57 o
  -7   3   5         15.86         17.23         4.46 o
  -6   3   5        212.57        229.07         7.03 o
  -5   3   5         39.85         32.72         3.15 o
  -4   3   5          9.83         12.64         2.21 o
  -3   3   5        179.66        162.08         6.90 o
  -2   3   5        221.88        225.38         7.99 o
  -1   3   5        174.81        185.68         7.55 o
   0   3   5        238.32        233.88         8.31 o
   1   3   5        238.99        266.18         8.29 o
   2   3   5        199.36        210.18         6.83 o
   3   3   5        145.57        139.68        11.65 o
   4   3   5          7.13          5.44         3.80 o
   5   3   5         78.27         72.99         5.21 o
   6   3   5        451.07        434.96        12.71 o
   8   3   5         46.24         56.74        14.51 o
   9   3   5          3.48         -3.56         8.68 o
  -8   4   5         10.21          0.99         5.99 o
  -7   4   5         46.14         41.47        14.54 o
  -6   4   5         68.66         58.89         4.50 o
  -5   4   5         35.95         44.02         6.89 o
  -4   4   5        177.33        190.39         7.98 o
  -3   4   5         94.79         97.92         5.95 o
  -2   4   5        222.27        215.81         8.92 o
  -1   4   5        168.70        172.16         9.12 o
   0   4   5        205.12        219.58         8.55 o
   1   4   5        110.46         95.06         6.03 o
   2   4   5         19.49         22.53         3.08 o
   3   4   5         43.76         41.94         4.07 o
   4   4   5        202.28        164.78        51.23 o
   5   4   5        155.72        142.35        20.46 o
   7   4   5         12.83         10.38         3.09 o
   8   4   5        103.24         78.67        14.52 o
  -7   5   5          6.25          9.55         6.22 o
  -6   5   5         26.18         23.95         4.21 o
  -5   5   5        165.82        161.04        10.32 o
  -4   5   5        126.53        122.40         9.25 o
  -3   5   5         14.51         12.30         3.90 o
  -2   5   5         58.63         64.77         6.66 o
  -1   5   5          4.31          8.00         2.51 o
   0   5   5         91.27         84.84         6.84 o
   1   5   5         97.25         97.14         7.35 o
   2   5   5         58.66         50.56         8.42 o
   3   5   5         96.54         97.79         7.04 o
   4   5   5        255.89        246.14         8.89 o
   5   5   5        143.18        139.83        28.26 o
   6   5   5         66.75         94.44         7.85 o
   7   5   5          4.52          8.54         4.90 o
  -5   6   5         43.46         50.39         6.49 o
  -4   6   5          2.88          4.65         3.22 o
  -3   6   5         13.11         18.09         4.58 o
  -2   6   5         13.42         10.80         4.27 o
  -1   6   5        105.54        106.22         8.89 o
   0   6   5        120.30        122.58        10.80 o
   1   6   5         75.07         84.60         6.96 o
   2   6   5        144.47        132.98        10.37 o
   3   6   5         35.30         57.52         6.50 o
   4   6   5          3.57          7.39         8.17 o
   5   6   5          1.70         10.74         7.90 o
   0   7   5          8.13         11.12         6.35 o
  -3  -5   6         22.04         27.73         9.12 o
  -2  -5   6        372.20        352.66        30.31 o
  -1  -5   6        106.38        100.19        19.29 o
  -6  -4   6         12.91         11.81        12.99 o
  -5  -4   6         27.78         22.15         7.28 o
  -3  -4   6        204.99        207.21        21.42 o
  -2  -4   6         63.21         53.47        13.75 o
  -1  -4   6          7.37         14.28         7.82 o
   0  -4   6        429.65        411.53        29.63 o
   1  -4   6         29.45         32.44        11.17 o
   2  -4   6         30.38         25.80         6.30 o
   3  -4   6        262.15        228.72        16.83 o
   4  -4   6        113.58        103.05        14.89 o
  -7  -3   6         87.78         87.69        12.11 o
  -6  -3   6          4.03         10.33         5.42 o
  -5  -3   6        223.18        213.77        13.79 o
  -4  -3   6          3.11          4.70         3.53 o
  -3  -3   6         56.34         48.76        10.48 o
  -2  -3   6        219.83        234.40        20.13 o
  -1  -3   6        126.22        123.73        14.58 o
   0  -3   6        332.96        377.50        24.99 o
   1  -3   6        240.36        239.65        14.36 o
   2  -3   6        157.46        164.71        12.40 o
   3  -3   6         12.18         15.05         5.10 o
   4  -3   6         11.21         14.82         7.56 o
   5  -3   6          8.94          8.26         5.30 o
  -9  -2   6         98.47         85.00        17.40 o
  -8  -2   6        107.77        110.76        13.25 o
  -7  -2   6        186.16        202.47        13.90 o
  -6  -2   6         53.18         62.99         7.78 o
  -5  -2   6        216.99        230.03        11.13 o
  -4  -2   6        433.97        454.57        17.69 o
  -3  -2   6        222.14        230.80         9.83 o
  -2  -2   6        343.72        361.79        19.64 o
  -1  -2   6        714.05        724.09        20.98 o
   0  -2   6        139.16        129.73         6.50 o
   1  -2   6        650.94        688.62        14.98 o
   2  -2   6        587.52        617.99        21.23 o
   3  -2   6        216.22        234.01        13.33 o
   4  -2   6        167.31        170.45        12.26 o
   5  -2   6        171.54        159.09        18.91 o
   6  -2   6        213.39        202.27        22.03 o
 -10  -1   6         35.65         47.77        13.67 o
  -9  -1   6         64.50         66.59        10.73 o
  -8  -1   6         51.29         60.11         7.68 o
  -7  -1   6        557.45        553.79        13.04 o
  -6  -1   6        135.57        134.71         6.14 o
  -5  -1   6        765.22        778.39        17.00 o
  -4  -1   6         19.30         30.92         3.45 o
  -3  -1   6        421.49        432.30         9.75 o
  -2  -1   6        180.00        166.34         8.05 o
  -1  -1   6        543.73        561.40        12.82 o
   0  -1   6        105.10        108.13         4.38 o
   1  -1   6         19.17         27.20         3.63 o
   2  -1   6        829.79        847.27        14.95 o
   3  -1   6        721.82        777.23        14.20 o
   4  -1   6        796.49        801.96        11.73 o
   5  -1   6         46.33         41.51         3.15 o
   6  -1   6         80.75         80.48         5.33 o
   7  -1   6         23.34         24.91         3.70 o
   8  -1   6         69.76         52.03        10.33 o
   9  -1   6         52.96         14.81         6.15 o
  10  -1   6         31.93         20.68        20.39 o
 -10   0   6          3.17          3.81         9.23 o
  -9   0   6         45.52         50.89        10.51 o
  -8   0   6          8.73          5.70         2.64 o
  -7   0   6         22.99         31.92         3.69 o
  -6   0   6        838.31        868.71        15.00 o
  -5   0   6          1.03         -0.41         1.35 o
  -4   0   6        180.44        193.75         5.61 o
  -3   0   6          7.64          9.05         1.55 o
  -2   0   6        686.74        650.10        16.07 o
  -1   0   6        170.57        162.43         5.17 o
   0   0   6        480.01        490.09         6.68 o
   1   0   6       2495.55       2441.54        21.20 o
   2   0   6       1548.52       1538.14        16.01 o
   3   0   6        101.48        104.43         3.79 o
   4   0   6          2.17          4.96         1.30 o
   5   0   6        164.80        178.69         6.18 o
   6   0   6          0.18          7.62         1.90 o
   7   0   6        102.26         88.60         6.75 o
   8   0   6         18.69         18.42         4.00 o
   9   0   6         11.46         15.24         5.90 o
  10   0   6          7.21         -4.77         4.77 o
 -10   1   6         35.74         56.74        14.58 o
  -9   1   6         64.59         62.68         8.52 o
  -8   1   6         51.42         51.54         7.21 o
  -7   1   6        557.44        557.16        16.49 o
  -6   1   6        135.65        135.04         7.93 o
  -5   1   6        765.95        775.31        16.74 o
  -4   1   6         19.32         28.53         3.54 o
  -3   1   6        421.12        422.17         8.18 o
  -2   1   6        179.95        174.51         6.11 o
  -1   1   6        543.59        553.47         8.79 o
   0   1   6        105.24        105.48         3.67 o
   1   1   6         19.17         24.28         1.96 o
   2   1   6        830.80        846.27        10.77 o
   3   1   6        721.92        775.51        12.80 o
   4   1   6        796.13        800.75        13.67 o
   5   1   6         46.29         44.31         3.93 o
   6   1   6         80.80         86.30         6.33 o
   7   1   6         23.48         24.55         3.67 o
   8   1   6         69.80         65.12         6.93 o
   9   1   6         52.90         25.08        17.61 o
  10   1   6         32.00         23.34        26.70 o
 -10   2   6          9.53         16.01         6.84 o
  -9   2   6         98.39         96.47        18.00 o
  -8   2   6        107.38        106.50        11.18 o
  -7   2   6        186.54        180.62        11.26 o
  -6   2   6         53.20         51.59         6.02 o
  -5   2   6        216.70        212.25         6.79 o
  -4   2   6        433.88        449.39        10.36 o
  -3   2   6        222.06        229.07        12.28 o
  -2   2   6        344.38        350.72         9.38 o
  -1   2   6        714.68        743.76        12.61 o
   0   2   6        139.06        130.20         5.82 o
   1   2   6        650.45        665.62        17.02 o
   2   2   6        587.65        627.30        35.40 o
   3   2   6        216.16        237.54         7.78 o
   4   2   6        166.74        161.61         6.13 o
   5   2   6        171.49        169.38         6.53 o
   6   2   6        213.79        211.57         7.13 o
   7   2   6        141.06        137.85         9.31 o
   8   2   6         71.43         70.43         8.23 o
   9   2   6         60.96         68.96        13.43 o
  10   2   6         29.67         38.05        12.57 o
  -9   3   6          0.56          8.25         5.37 o
  -8   3   6         81.45         74.51        26.28 o
  -7   3   6         87.71         95.98        11.65 o
  -6   3   6          4.05          8.40         2.02 o
  -5   3   6        223.37        214.99         8.72 o
  -4   3   6          3.14          5.26         2.03 o
  -3   3   6         56.48         61.98         5.00 o
  -2   3   6        219.27        204.79         6.83 o
  -1   3   6        126.31        126.51         5.27 o
   0   3   6        332.91        323.99         8.84 o
   1   3   6        240.55        247.23        10.36 o
   2   3   6        157.21        156.52         5.44 o
   3   3   6         12.22         11.88         4.38 o
   4   3   6         11.11         20.37         6.04 o
   5   3   6          9.00         13.62         5.92 o
   6   3   6        274.94        258.10        11.03 o
   7   3   6        135.78        119.19        10.93 o
   8   3   6         79.64         84.84        22.11 o
   9   3   6         31.23         48.25        11.95 o
  -8   4   6          9.70         -1.64         9.12 o
  -7   4   6         21.33         30.45        10.34 o
  -6   4   6         12.90         12.49         2.62 o
  -5   4   6         27.86         28.11         4.73 o
  -4   4   6          6.98         10.46         2.56 o
  -3   4   6        205.01        216.75         8.57 o
  -2   4   6         63.45         58.61         5.01 o
  -1   4   6          7.41         11.38         2.33 o
   0   4   6        429.41        436.95        12.15 o
   1   4   6         29.40         42.27         4.56 o
   2   4   6         30.50         35.98         3.84 o
   3   4   6        261.94        224.66        12.76 o
   4   4   6        113.63         99.77        14.36 o
   5   4   6         47.98         54.31         7.98 o
   6   4   6         21.60         23.62         4.33 o
   7   4   6         65.16         65.44         8.71 o
   8   4   6         87.23         96.24        12.10 o
  -7   5   6          7.06         11.85         3.90 o
  -6   5   6         21.47         18.11         5.44 o
  -5   5   6          7.71         -1.52         5.87 o
  -4   5   6        230.50        244.93        12.68 o
  -3   5   6         22.08         23.09         3.55 o
  -2   5   6        372.26        365.71        11.39 o
  -1   5   6        106.36        113.01         8.12 o
   0   5   6         16.31         14.00         4.24 o
   1   5   6          6.06          7.56         6.29 o
   2   5   6        408.42        408.00        27.02 o
   3   5   6          3.03          2.04         2.21 o
   4   5   6        197.91        236.45        27.12 o
   5   5   6         54.57         47.69        16.67 o
   6   5   6         41.94         63.11        11.28 o
   7   5   6          6.98         23.24         9.78 o
  -5   6   6          4.79          8.57         4.31 o
  -4   6   6         60.49         54.23         7.03 o
  -3   6   6          6.97         10.81         5.16 o
  -2   6   6         31.82         26.68         4.65 o
  -1   6   6          8.41         12.88         4.61 o
   0   6   6          4.59          8.28         3.20 o
   1   6   6        143.73        148.43         9.22 o
   2   6   6        152.28        151.89         8.60 o
   3   6   6         14.00         14.28         4.02 o
   4   6   6         59.94         67.32         5.13 o
   5   6   6         49.00         41.57        10.79 o
  -6  -4   7         55.39         47.55        11.62 o
  -5  -4   7         45.84         49.37        12.91 o
  -4  -4   7         52.10         77.17        16.79 o
  -3  -4   7        179.31        188.60        21.04 o
  -2  -4   7        178.13        156.17        28.41 o
   0  -4   7        271.33        230.75        25.37 o
   1  -4   7        252.15        245.49        23.17 o
   2  -4   7        139.65        148.51        15.03 o
   3  -4   7         90.83         68.70        12.72 o
  -7  -3   7         19.11         25.83         9.12 o
  -6  -3   7         58.97         64.34        10.33 o
  -5  -3   7        159.46        181.37        26.57 o
  -4  -3   7         94.62         98.58         8.97 o
  -3  -3   7        188.54        192.66        24.49 o
  -2  -3   7          7.47          4.13         2.73 o
  -1  -3   7        293.52        278.60        22.49 o
   0  -3   7        260.40        265.99        22.18 o
   1  -3   7        929.45        968.62        64.52 o
   2  -3   7         10.21         16.16         6.49 o
   3  -3   7         90.38         96.95        10.75 o
   4  -3   7        118.41        120.19        14.63 o
   5  -3   7          6.46          8.75         4.94 o
   6  -3   7        222.41        185.26        23.17 o
  -9  -2   7          9.41         22.33         9.42 o
  -8  -2   7        105.50        126.32        13.17 o
  -7  -2   7        140.00        140.11        11.83 o
  -6  -2   7          2.36          4.83         4.03 o
  -5  -2   7         17.49         16.34         3.73 o
  -4  -2   7         90.89         85.57         7.58 o
  -3  -2   7        671.93        706.09        23.63 o
  -2  -2   7         67.80         80.89         8.19 o
  -1  -2   7        211.78        208.47        14.02 o
   0  -2   7        269.00        256.19         9.46 o
   1  -2   7        173.04        154.28         7.81 o
   2  -2   7        278.30        291.07        14.59 o
   3  -2   7          8.86          6.18         3.38 o
   4  -2   7          5.50          7.17         4.86 o
   5  -2   7         45.59         58.29         9.08 o
   6  -2   7         75.82         41.62        13.37 o
 -10  -1   7         63.43        120.69        23.47 o
  -9  -1   7        132.08        152.42        14.13 o
  -8  -1   7         14.22         19.18         4.72 o
  -7  -1   7        221.10        207.10         8.34 o
  -6  -1   7        341.84        336.98        11.57 o
  -5  -1   7         11.95         12.34         2.51 o
  -4  -1   7        539.29        559.68        12.23 o
  -3  -1   7        826.80        839.44        14.67 o
  -2  -1   7          7.44          8.69         2.26 o
  -1  -1   7        603.19        625.86        14.68 o
   0  -1   7         32.79         37.28         3.58 o
   1  -1   7        442.45        458.78         9.95 o
   2  -1   7        347.22        352.66         8.53 o
   3  -1   7        414.66        418.20        11.85 o
   4  -1   7        104.54         97.39         3.81 o
   5  -1   7         30.38         38.13         3.13 o
   6  -1   7        241.04        254.15         8.41 o
   7  -1   7         22.42         22.77         4.06 o
   9  -1   7         67.88         67.22        14.28 o
  10  -1   7         23.95         -6.33         6.33 o
 -10   0   7          7.25         10.03         7.22 o
  -9   0   7         71.67         66.89         8.65 o
  -8   0   7        136.58        127.69         6.99 o
  -7   0   7         85.35         91.27         5.39 o
  -6   0   7        243.29        234.05         8.66 o
  -5   0   7        443.63        455.11         9.86 o
  -4   0   7         18.60         14.26         2.09 o
  -3   0   7       1179.53       1120.33        16.32 o
  -2   0   7         61.02         67.31         4.78 o
  -1   0   7         17.05         19.50         2.32 o
   0   0   7         71.91         75.34         2.60 o
   1   0   7       1385.79       1410.76        14.91 o
   2   0   7        220.61        251.98         5.77 o
   3   0   7        119.64        108.53         4.15 o
   4   0   7        199.13        194.96         5.67 o
   5   0   7        146.89        168.17         6.29 o
   6   0   7       1003.25       1058.85        23.21 o
   7   0   7        354.47        356.29        10.19 o
   8   0   7        123.38        123.39         7.27 o
   9   0   7          0.08         -0.24         3.89 o
  10   0   7         17.09          7.27        10.90 o
 -10   1   7         63.52         56.74        15.57 o
  -9   1   7        131.89        125.27         9.48 o
  -8   1   7         14.16         19.22         4.63 o
  -7   1   7        221.31        232.31        10.79 o
  -6   1   7        341.99        331.77        11.83 o
  -5   1   7         11.88         14.16         3.35 o
  -4   1   7        538.94        561.94        12.76 o
  -3   1   7        826.77        847.24        12.37 o
  -2   1   7          7.50          7.44         1.25 o
  -1   1   7        602.71        599.39        10.19 o
   0   1   7         32.96         34.55         2.51 o
   1   1   7        441.27        442.89         7.67 o
   2   1   7        347.69        339.60         6.86 o
   3   1   7        414.98        426.90         7.88 o
   4   1   7        104.33        101.03         5.21 o
   5   1   7         30.35         35.29         3.97 o
   6   1   7        240.84        256.39         9.19 o
   7   1   7         22.45         25.04         4.84 o
   8   1   7         40.72         46.94         6.00 o
   9   1   7         68.06         77.39         9.26 o
  10   1   7         23.91         23.95        11.13 o
  -9   2   7          9.40         10.62         5.29 o
  -8   2   7        105.29         89.41        10.26 o
  -7   2   7        140.01        130.98        12.16 o
  -6   2   7          2.36          3.37         2.90 o
  -5   2   7         17.53         16.81         3.05 o
  -4   2   7         91.01         88.05         4.68 o
  -3   2   7        671.62        709.29        18.76 o
  -2   2   7         67.81         75.99         3.98 o
  -1   2   7        211.82        207.19         6.86 o
   0   2   7        269.32        266.87         8.17 o
   1   2   7        172.71        151.96         5.90 o
   2   2   7        278.49        291.01         6.09 o
   3   2   7          8.84          7.56         1.93 o
   4   2   7          5.51          9.89         2.12 o
   5   2   7         45.66         42.59         5.25 o
   6   2   7         75.60         70.93         5.36 o
   7   2   7         52.27         50.46         6.05 o
   8   2   7         11.99         19.55         5.18 o
   9   2   7         28.52         30.85         7.12 o
  -9   3   7         84.39         59.34        11.26 o
  -8   3   7        117.61        131.11        20.13 o
  -7   3   7         19.19         25.03        10.93 o
  -6   3   7         58.78         64.98         4.96 o
  -5   3   7        159.47        163.54         6.60 o
  -4   3   7         94.58         97.88         6.10 o
  -3   3   7        188.37        173.02         7.62 o
  -2   3   7          7.51          3.84         1.74 o
  -1   3   7        293.40        301.24         9.04 o
   0   3   7        260.65        268.90         8.13 o
   1   3   7        930.19        986.11        16.87 o
   2   3   7         10.27         10.68         2.21 o
   3   3   7         90.51         93.36         7.03 o
   4   3   7        118.30        118.29         6.30 o
   5   3   7          6.42          9.24         3.08 o
   6   3   7        221.90        226.04         9.05 o
   7   3   7         23.31         21.46         4.64 o
   8   3   7         57.06         45.00         8.29 o
   9   3   7         61.60         76.82        10.61 o
  -8   4   7          1.21          0.26         6.74 o
  -7   4   7         11.20         24.10         7.32 o
  -6   4   7         55.38         39.40         4.96 o
  -5   4   7         45.88         40.46         4.55 o
  -4   4   7         52.27         54.95         5.39 o
  -3   4   7        178.85        189.80         7.46 o
  -2   4   7        177.79        142.74         6.52 o
  -1   4   7         75.27         75.49         5.51 o
   0   4   7        271.38        252.00         8.29 o
   1   4   7        252.01        254.32         9.44 o
   2   4   7        139.30        140.59         6.79 o
   3   4   7         90.86         82.64        18.08 o
   4   4   7        365.95        336.87        32.96 o
   5   4   7        147.15        129.80        23.32 o
   6   4   7         14.51         14.97         4.25 o
   7   4   7         61.86         54.02         5.83 o
   8   4   7         29.26         18.12         4.30 o
  -7   5   7         68.24         80.08         6.29 o
  -6   5   7         67.13         91.45        11.62 o
  -5   5   7         41.68         39.14         5.99 o
  -4   5   7         20.91         13.34         3.93 o
  -3   5   7        130.42        126.41         7.72 o
  -2   5   7        221.20        214.68         9.46 o
  -1   5   7         15.13         16.80         3.42 o
   0   5   7        202.21        201.08         9.32 o
   1   5   7         63.85         85.49        10.15 o
   2   5   7         76.24         69.90         6.46 o
   3   5   7         74.06         91.31        12.96 o
   4   5   7        104.58         97.30        21.95 o
   5   5   7          9.87          5.33        10.10 o
   6   5   7         11.59         13.21         8.78 o
  -4   6   7         35.69         45.17         7.87 o
  -3   6   7         19.30         18.48         4.13 o
  -2   6   7         43.23         46.52         5.90 o
  -1   6   7         64.66         70.62         6.35 o
   0   6   7        109.78        116.74        12.38 o
   1   6   7        121.61        115.59         8.64 o
   2   6   7         24.49         24.34         4.39 o
   3   6   7         34.27         47.66         8.30 o
   4   6   7         28.95         37.35         8.30 o
  -6  -4   8         66.68         66.31        14.51 o
  -4  -4   8        109.75        122.29        21.88 o
  -3  -4   8        213.69        181.99        22.11 o
  -2  -4   8         11.82          4.41         7.52 o
  -1  -4   8         57.04         51.12        12.53 o
   0  -4   8         87.10        122.74        21.57 o
   1  -4   8         41.25         46.71        11.24 o
   2  -4   8         49.77         39.62        14.28 o
   3  -4   8        194.36        239.57        24.16 o
  -8  -3   8          0.22          1.75         5.28 o
  -7  -3   8        113.49        113.33        18.61 o
  -6  -3   8        213.15        174.43        14.20 o
  -5  -3   8         92.77         91.25         8.70 o
  -4  -3   8          4.31          1.82         3.65 o
  -3  -3   8         62.96         64.28        12.46 o
  -2  -3   8         80.23         70.13         9.48 o
  -1  -3   8        530.70        557.72        21.20 o
   0  -3   8        145.20        139.61        15.95 o
   1  -3   8        254.37        252.04        15.30 o
   2  -3   8          3.33          5.27         4.26 o
   3  -3   8        265.67        243.02        16.07 o
   4  -3   8        329.01        332.87        22.63 o
   5  -3   8         19.61         25.93         6.23 o
  -9  -2   8        192.01        220.42        25.52 o
  -7  -2   8         14.36         29.55         8.66 o
  -6  -2   8        241.38        229.39        16.10 o
  -5  -2   8         53.83         45.39         4.76 o
  -4  -2   8        117.23        128.85         6.72 o
  -3  -2   8         78.17         92.12         7.36 o
  -2  -2   8        203.98        202.18         9.65 o
  -1  -2   8        116.27        115.40         8.65 o
   0  -2   8         65.58         71.30         5.45 o
   1  -2   8        191.41        215.64         8.56 o
   2  -2   8        226.23        238.46         7.87 o
   3  -2   8        272.29        278.91        15.46 o
   4  -2   8         10.69         18.11         5.89 o
   5  -2   8         84.13         65.24        19.45 o
   6  -2   8        210.48        191.46        21.61 o
 -10  -1   8         61.50         67.68        17.09 o
  -9  -1   8        187.97        209.79        24.61 o
  -8  -1   8         52.56         59.26         9.67 o
  -7  -1   8         94.64        107.84        11.22 o
  -6  -1   8         19.26         20.81         5.07 o
  -5  -1   8        192.35        198.34         7.65 o
  -4  -1   8         52.09         55.44         4.12 o
  -3  -1   8        690.87        707.59        17.15 o
  -2  -1   8       1012.02       1033.05        20.86 o
  -1  -1   8        588.70        587.28        14.75 o
   0  -1   8        436.90        458.72        10.24 o
   1  -1   8        497.85        510.78        11.14 o
   2  -1   8        926.01        899.27        17.50 o
   3  -1   8        162.00        183.03         7.26 o
   4  -1   8        316.15        331.28         9.16 o
   5  -1   8        333.37        356.37         8.25 o
   6  -1   8         38.78         46.63         4.18 o
   7  -1   8         18.64         23.35         4.97 o
   8  -1   8         34.37         44.73        12.31 o
   9  -1   8         27.23         16.82        27.04 o
 -10   0   8         16.11          6.65        12.42 o
  -9   0   8          0.86         -3.19         3.19 o
  -8   0   8         50.07         54.29         4.96 o
  -7   0   8       1328.39       1306.65        21.99 o
  -6   0   8        317.22        318.74         8.89 o
  -5   0   8          0.73          0.52         1.16 o
  -4   0   8        179.19        170.67         6.72 o
  -3   0   8        183.43        174.18         6.64 o
  -2   0   8        632.89        633.35        15.23 o
  -1   0   8        227.52        228.90         9.31 o
   0   0   8        913.30        961.27        11.48 o
   1   0   8        346.57        348.77         7.49 o
   2   0   8        166.73        176.76         5.05 o
   3   0   8         52.74         52.34         3.47 o
   4   0   8        133.50        145.32         5.12 o
   5   0   8         92.70         80.89         5.41 o
   6   0   8         75.34         69.82         4.96 o
   7   0   8        369.69        378.76        15.80 o
   8   0   8        339.33        337.54        10.96 o
   9   0   8         13.30          2.80         6.15 o
  10   0   8          0.25          5.56         4.52 o
 -10   1   8         61.58         84.09        11.36 o
  -9   1   8        187.83        197.19        14.15 o
  -8   1   8         52.50         60.87         6.03 o
  -7   1   8         94.54        101.82         9.03 o
  -6   1   8         19.33         19.66         4.28 o
  -5   1   8        192.70        197.76         8.40 o
  -4   1   8         52.34         56.63         4.63 o
  -3   1   8        689.80        716.17        11.24 o
  -2   1   8       1012.78       1045.32        12.91 o
  -1   1   8        588.68        590.07         8.82 o
   0   1   8        436.91        446.66         7.67 o
   1   1   8        498.60        517.96         8.64 o
   2   1   8        926.35        907.49        12.47 o
   3   1   8        162.19        176.25         5.64 o
   4   1   8        316.52        342.32         9.18 o
   5   1   8        333.45        340.94         9.62 o
   6   1   8         38.83         43.47         5.31 o
   7   1   8         18.66         22.60         4.67 o
   8   1   8         34.35         31.36         4.70 o
   9   1   8         27.07         18.22         5.73 o
  -9   2   8        191.64        223.70        16.25 o
  -8   2   8         47.95         48.28         9.02 o
  -7   2   8         14.43         10.83         4.43 o
  -6   2   8        242.00        244.29        10.82 o
  -5   2   8         53.79         53.06         4.01 o
  -4   2   8        117.41        133.82         5.64 o
  -3   2   8         78.33        100.13         5.38 o
  -2   2   8        203.90        188.59         6.26 o
  -1   2   8        116.38        111.57         5.33 o
   0   2   8         65.29         59.78         4.29 o
   1   2   8        191.20        202.50         6.25 o
   2   2   8        226.20        226.62         5.69 o
   3   2   8        272.25        288.36         8.39 o
   4   2   8         10.77          9.97         2.19 o
   5   2   8         84.27         87.08         6.24 o
   6   2   8        210.64        217.27         8.36 o
   7   2   8          7.47          7.06         2.61 o
   8   2   8         46.97         51.88         7.56 o
   9   2   8          1.11          0.45         4.67 o
  -9   3   8         13.01         28.11        11.47 o
  -8   3   8          0.23         -4.52         9.99 o
  -7   3   8        113.35        117.49        17.24 o
  -6   3   8        213.21        193.96        10.77 o
  -5   3   8         92.93         93.25         6.88 o
  -4   3   8          4.31          3.82         2.04 o
  -3   3   8         62.91         63.84         4.96 o
  -2   3   8         80.26         77.32         5.56 o
  -1   3   8        530.58        531.91        12.39 o
   0   3   8        145.12        153.93         7.05 o
   1   3   8        253.96        259.99        10.63 o
   2   3   8          3.28          5.88         1.57 o
   3   3   8        265.77        255.22         8.56 o
   4   3   8        329.23        332.02        10.32 o
   5   3   8         19.59         23.81         3.42 o
   6   3   8         48.20         57.76         5.39 o
   7   3   8         49.88         62.00         8.36 o
   8   3   8        118.64        119.91        17.80 o
  -8   4   8         56.59         43.73        11.17 o
  -7   4   8         38.17         53.62        10.57 o
  -6   4   8         66.62         73.34         6.16 o
  -5   4   8        223.05        224.39         9.32 o
  -4   4   8        109.66        101.49         6.60 o
  -3   4   8        213.58        200.27         8.16 o
  -2   4   8         11.92         17.39         3.14 o
  -1   4   8         57.06         59.65         5.05 o
   0   4   8         87.08         96.49         5.57 o
   1   4   8         41.16         36.68         4.18 o
   2   4   8         49.87         56.54         4.77 o
   3   4   8        194.42        205.73        48.61 o
   4   4   8         57.07         52.14        10.22 o
   5   4   8        142.82        151.96        10.71 o
   6   4   8         49.90         58.47         5.68 o
   7   4   8         83.76         95.54        11.38 o
  -6   5   8         27.45         35.08         6.81 o
  -5   5   8         27.99         32.07         6.82 o
  -4   5   8         47.04         58.95         7.30 o
  -3   5   8        191.16        192.63         9.28 o
  -2   5   8        150.46        161.61         7.75 o
  -1   5   8        198.65        198.31         8.46 o
   0   5   8         27.75         25.68         3.69 o
   1   5   8         21.01         15.19         3.13 o
   2   5   8          2.24          4.86         2.44 o
   3   5   8         55.62         49.91         5.16 o
   4   5   8          7.36          2.14         3.94 o
   5   5   8         53.54         63.68         6.67 o
   6   5   8         20.20         14.09         7.46 o
  -4   6   8          9.73         13.25         3.92 o
  -3   6   8          9.42         14.48         4.00 o
  -2   6   8         21.32         20.21         4.88 o
  -1   6   8         24.01         28.06         4.19 o
   0   6   8          8.22         12.60         3.39 o
   1   6   8         14.77         22.55         6.38 o
   2   6   8         72.39         81.14         6.95 o
   3   6   8         16.95         26.19         3.54 o
   4   6   8          1.66         -7.37         7.37 o
  -2  -4   9        163.00        161.18        24.69 o
  -1  -4   9        124.06        112.42        19.83 o
   0  -4   9          6.04         13.52         5.70 o
   1  -4   9        368.95        337.55        28.71 o
   2  -4   9         11.99         23.85        10.26 o
   3  -4   9         38.38         30.01        12.08 o
  -8  -3   9         17.66         17.36         6.79 o
  -7  -3   9          6.63          5.17         6.53 o
  -6  -3   9         29.22         28.56         9.04 o
  -5  -3   9         95.82        115.02        14.27 o
  -4  -3   9        234.04        232.09        15.99 o
  -3  -3   9         38.90         32.42        10.52 o
  -2  -3   9        269.15        247.16        29.74 o
  -1  -3   9         18.73         22.77         5.96 o
   0  -3   9         98.38        118.77         9.44 o
   1  -3   9        197.92        195.02        13.76 o
   2  -3   9         83.37         77.88        10.69 o
   3  -3   9        171.73        161.37        13.83 o
   4  -3   9         54.49         57.47        10.39 o
   5  -3   9         89.66         94.45        14.78 o
  -9  -2   9          8.56          4.17         5.44 o
  -8  -2   9         46.77         50.47         9.83 o
  -7  -2   9         71.53         77.40        13.90 o
  -6  -2   9        141.14        130.45        12.25 o
  -5  -2   9        329.88        340.73        11.16 o
  -4  -2   9        167.56        150.23         8.56 o
  -3  -2   9        393.56        355.34        13.08 o
  -2  -2   9         66.07         65.40         6.08 o
  -1  -2   9        577.27        586.47        20.77 o
   0  -2   9        409.85        396.38        12.68 o
   1  -2   9         60.07         64.77         5.47 o
   2  -2   9         38.01         35.48         3.74 o
   3  -2   9         40.59         31.04         8.01 o
   4  -2   9        155.07        151.50        12.32 o
   5  -2   9         90.36         85.00        11.54 o
   6  -2   9         44.72         38.43        12.99 o
  -9  -1   9          2.56         17.29         5.34 o
  -8  -1   9        321.96        324.98        18.81 o
  -7  -1   9        582.92        555.03        17.75 o
  -6  -1   9        199.26        187.96         8.92 o
  -5  -1   9         17.81         18.00         2.84 o
  -4  -1   9         70.94         77.10         4.96 o
  -3  -1   9         96.85         95.66         8.31 o
  -2  -1   9         22.01         26.12         3.94 o
  -1  -1   9         58.74         65.38        11.43 o
   0  -1   9        110.89        108.30         5.11 o
   1  -1   9        188.64        192.87         7.03 o
   2  -1   9        579.58        591.34        14.83 o
   3  -1   9         51.38         57.54         4.89 o
   4  -1   9         41.41         40.49         4.26 o
   5  -1   9         35.52         35.04         3.18 o
   6  -1   9         34.65         43.65         3.80 o
   7  -1   9        212.99        194.75        19.83 o
   8  -1   9         23.86         35.47         8.58 o
   9  -1   9         47.22         65.47        13.90 o
 -10   0   9         19.29          8.06        16.86 o
  -9   0   9         69.82         79.30        18.00 o
  -8   0   9         25.92         23.36         5.33 o
  -7   0   9         32.63         44.04         8.62 o
  -6   0   9        910.64        908.88        18.34 o
  -5   0   9         72.12         79.91         4.99 o
  -4   0   9        451.08        423.61        10.06 o
  -3   0   9         16.41         24.92         4.98 o
  -2   0   9         13.47         12.43         2.88 o
  -1   0   9        575.49        584.58        12.57 o
   0   0   9        338.26        361.17         7.97 o
   1   0   9       1324.03       1361.25        15.78 o
   2   0   9        454.70        479.54         8.92 o
   3   0   9         31.69         48.65         3.35 o
   4   0   9         11.08         12.44         2.06 o
   5   0   9        137.93        143.78         6.21 o
   6   0   9          1.55          3.37         1.81 o
   7   0   9          3.05          9.00         2.60 o
   8   0   9          6.48         10.86         2.67 o
   9   0   9          0.85         -3.16         5.50 o
  -9   1   9          2.60          5.44         8.92 o
  -8   1   9        322.13        327.93        12.51 o
  -7   1   9        583.30        562.23        24.43 o
  -6   1   9        199.19        207.86         7.67 o
  -5   1   9         17.93         17.65         2.89 o
  -4   1   9         71.09         74.68         4.29 o
  -3   1   9         97.04        101.54         3.63 o
  -2   1   9         22.08         23.27         1.89 o
  -1   1   9         58.74         59.23         2.38 o
   0   1   9        110.72         99.74         3.71 o
   1   1   9        188.35        186.99         5.33 o
   2   1   9        579.14        595.49        10.24 o
   3   1   9         51.31         60.38         3.58 o
   4   1   9         41.34         39.37         3.29 o
   5   1   9         35.58         42.08         4.34 o
   6   1   9         34.68         40.68         4.74 o
   7   1   9        212.99        232.94         9.83 o
   8   1   9         23.78         22.09         4.57 o
   9   1   9         47.34         51.95         8.47 o
  -9   2   9          8.54         12.85         5.06 o
  -8   2   9         46.66         49.97        12.59 o
  -7   2   9         71.56         70.75         8.55 o
  -6   2   9        140.96        144.76        14.04 o
  -5   2   9        330.07        341.38         9.47 o
  -4   2   9        167.71        160.41         6.11 o
  -3   2   9        393.86        362.21        10.12 o
  -2   2   9         65.90         70.95         4.06 o
  -1   2   9        577.88        589.93        11.66 o
   0   2   9        410.45        393.64         9.18 o
   1   2   9         60.36         65.96         4.70 o
   2   2   9         37.96         38.85         2.96 o
   3   2   9         40.59         36.91         3.86 o
   4   2   9        154.77        153.91         6.69 o
   5   2   9         90.48         98.65         5.90 o
   6   2   9         44.65         44.98         5.10 o
   7   2   9         56.59         63.68         5.75 o
   8   2   9          7.83         -4.16         4.16 o
   9   2   9         12.56         10.25        11.55 o
  -8   3   9         17.61         10.91         7.49 o
  -7   3   9          6.54         10.53         5.84 o
  -6   3   9         29.24         35.05         5.73 o
  -5   3   9         95.97         97.63         7.12 o
  -4   3   9        234.13        229.65         9.25 o
  -3   3   9         38.95         42.20         4.22 o
  -2   3   9        269.39        255.40         8.57 o
  -1   3   9         18.69         23.87         3.27 o
   0   3   9         97.95        114.06         6.68 o
   1   3   9        197.70        199.33         6.97 o
   2   3   9         83.73         75.34         3.74 o
   3   3   9        171.49        155.13         6.85 o
   4   3   9         54.53         62.30         5.33 o
   5   3   9         89.67         88.65         6.24 o
   6   3   9          2.02          3.57         2.85 o
   7   3   9         76.82         64.64         8.68 o
   8   3   9          1.85         -4.08         4.08 o
  -7   4   9          8.19          1.64         9.12 o
  -6   4   9         19.63         27.97         4.50 o
  -5   4   9         44.54         38.31         5.09 o
  -4   4   9        221.73        218.36        10.79 o
  -3   4   9        409.73        412.17        11.40 o
  -2   4   9        163.17        158.43         7.01 o
  -1   4   9        123.92        129.62         6.34 o
   0   4   9          5.98          7.42         2.14 o
   1   4   9        369.27        364.26        11.15 o
   2   4   9         12.03         19.32         3.70 o
   3   4   9         38.47         38.97         6.17 o
   4   4   9         17.87         20.18         4.82 o
   5   4   9         71.72         83.94        15.04 o
   6   4   9          9.78         11.66         3.89 o
   7   4   9         42.85         29.87         5.79 o
  -6   5   9         12.93         12.94         5.37 o
  -5   5   9         47.68         55.87         6.51 o
  -4   5   9         60.83         81.06         9.20 o
  -3   5   9        441.77        425.81        15.30 o
  -2   5   9          8.39          6.59         3.57 o
  -1   5   9          0.85         -0.41         2.27 o
   0   5   9          9.54         11.52         3.70 o
   1   5   9          3.13          7.24         2.89 o
   2   5   9         21.29         26.21         3.44 o
   3   5   9        121.14         84.31        19.67 o
   4   5   9          1.36          5.59         6.20 o
   5   5   9         60.76         86.48        11.41 o
   6   5   9          5.71          8.46         6.23 o
  -3   6   9         20.79         13.21         4.46 o
  -2   6   9         28.25         36.02         4.87 o
  -1   6   9         82.13         99.39         7.67 o
   0   6   9          2.59         10.62         3.06 o
   1   6   9         11.00         16.84         3.34 o
   2   6   9          3.87         10.10         3.34 o
   3   6   9          1.79         10.29         3.26 o
   2  -4  10        294.19        295.09        27.50 o
   3  -4  10         73.07         84.77        16.48 o
  -8  -3  10         25.85         24.40         8.44 o
  -7  -3  10         21.47         18.09         6.65 o
  -6  -3  10          5.49         16.94         6.00 o
  -4  -3  10        103.38         94.84        12.61 o
  -3  -3  10        134.65        147.98        13.75 o
  -2  -3  10         67.56         72.17         9.54 o
  -1  -3  10        372.41        342.61        17.39 o
   0  -3  10        228.63        232.74        24.87 o
   1  -3  10        109.68        101.76        16.48 o
   2  -3  10         52.19         56.45        10.86 o
   3  -3  10         22.78         22.60         5.59 o
   4  -3  10         27.56         35.33         7.59 o
  -9  -2  10         61.89         76.47        11.29 o
  -8  -2  10         35.96         16.31         5.69 o
  -7  -2  10         13.42         19.14         6.91 o
  -6  -2  10         91.77         99.44         8.23 o
  -5  -2  10         40.37         42.34         6.40 o
  -4  -2  10         29.06         31.63         4.96 o
  -3  -2  10         67.38         59.20         6.52 o
  -2  -2  10        165.96        171.09         9.16 o
  -1  -2  10         47.20         51.68         6.20 o
   0  -2  10         54.47         59.21         6.45 o
   1  -2  10        242.12        271.51        12.57 o
   2  -2  10         41.13         51.70         4.92 o
   3  -2  10          7.17          6.19         3.97 o
   4  -2  10         49.05         50.47         8.43 o
   5  -2  10          2.04         -3.87         4.40 o
   6  -2  10         19.66         18.00         8.43 o
  -9  -1  10         34.97         31.07        11.24 o
  -8  -1  10         31.90         44.04         8.14 o
  -7  -1  10         32.95         29.63        10.29 o
  -6  -1  10        205.53        202.69         9.96 o
  -5  -1  10        167.29        184.00         7.65 o
  -4  -1  10        377.98        387.39        13.62 o
  -3  -1  10         83.58        101.36         6.93 o
  -2  -1  10         36.03         46.28         5.61 o
  -1  -1  10        665.66        662.01        17.31 o
   0  -1  10        192.65        201.97         7.23 o
   1  -1  10         58.75         52.06         4.13 o
   2  -1  10        517.86        522.62        12.63 o
   3  -1  10        403.81        410.55        10.99 o
   4  -1  10        401.09        400.23        12.25 o
   5  -1  10         67.47         69.45         4.18 o
   6  -1  10        165.30        156.37        18.07 o
   7  -1  10         51.39         50.66        11.77 o
   8  -1  10         10.38          9.09         9.76 o
   9  -1  10          5.90         -4.21         4.21 o
  -9   0  10         37.49         60.76        15.15 o
  -8   0  10         18.64         20.88         4.88 o
  -7   0  10          0.01         -2.36         2.36 o
  -6   0  10         77.89         74.12         5.95 o
  -5   0  10          0.56          4.12         2.28 o
  -4   0  10        588.85        612.49        20.46 o
  -3   0  10         74.03         72.84         6.24 o
  -2   0  10          0.70          0.10         1.81 o
  -1   0  10         23.21         22.50         3.14 o
   0   0  10         25.14         20.52         2.41 o
   1   0  10        310.90        320.81         7.15 o
   2   0  10        341.32        351.34         7.87 o
   3   0  10       1070.89       1093.45        15.43 o
   4   0  10        123.36        131.91         5.28 o
   5   0  10        116.97        106.97         5.17 o
   6   0  10          6.65          7.99         2.33 o
   7   0  10         14.86         18.33         5.12 o
   8   0  10         29.02         17.11         8.66 o
   9   0  10         19.91         21.64        10.52 o
  -9   1  10         34.98         50.87         7.79 o
  -8   1  10         31.89         27.57         8.02 o
  -7   1  10         32.89         43.72         4.61 o
  -6   1  10        205.20        198.74         9.49 o
  -5   1  10        167.32        188.25         8.53 o
  -4   1  10        377.93        383.66         8.48 o
  -3   1  10         83.51         95.38         8.45 o
  -2   1  10         36.08         47.07         4.91 o
  -1   1  10        665.25        661.48         8.50 o
   0   1  10        192.60        204.45         5.93 o
   1   1  10         58.89         54.31         3.47 o
   2   1  10        517.81        519.28         9.84 o
   3   1  10        404.20        400.22         8.85 o
   4   1  10        401.23        400.82         9.05 o
   5   1  10         67.60         72.51         5.39 o
   6   1  10        165.43        173.15         9.01 o
   7   1  10         51.32         44.18         5.50 o
   8   1  10         10.30         10.00         5.02 o
   9   1  10          5.88          2.51         5.52 o
  -9   2  10         61.83         46.36        11.57 o
  -8   2  10         36.10         25.65        14.62 o
  -7   2  10         13.33         13.31         6.28 o
  -6   2  10         91.66         87.97         9.83 o
  -5   2  10         40.36         40.65         6.64 o
  -4   2  10         28.98         26.11         3.67 o
  -3   2  10         67.53         68.27         4.79 o
  -2   2  10        166.22        163.68         5.97 o
  -1   2  10         47.14         48.59         4.41 o
   0   2  10         54.53         53.75         3.98 o
   1   2  10        241.91        264.15         6.91 o
   2   2  10         41.35         53.62         3.48 o
   3   2  10          7.16         11.80         2.82 o
   4   2  10         49.05         46.98         4.62 o
   5   2  10          2.04          5.43         3.24 o
   6   2  10         19.67         23.83         4.16 o
   7   2  10         55.44         56.63         5.83 o
   8   2  10         19.95          6.73         6.51 o
  -8   3  10         25.80         21.40        10.07 o
  -7   3  10         21.45         22.51         8.22 o
  -6   3  10          5.50          1.80         2.99 o
  -5   3  10         48.90         64.64         7.91 o
  -4   3  10        103.52        108.73         6.10 o
  -3   3  10        134.61        151.27         6.71 o
  -2   3  10         67.38         68.46         5.26 o
  -1   3  10        371.42        359.97        10.35 o
   0   3  10        228.66        219.11         8.83 o
   1   3  10        109.23        122.47         6.44 o
   2   3  10         52.30         52.79         3.05 o
   3   3  10         22.70         25.03         3.48 o
   4   3  10         27.64         27.29         4.33 o
   5   3  10        132.92        128.16        10.14 o
   6   3  10        112.28        114.58        10.00 o
   7   3  10         48.77         57.47         7.12 o
   8   3  10         61.48         96.76        12.56 o
  -7   4  10         17.29          5.37         7.33 o
  -6   4  10          2.09         -2.22         2.22 o
  -5   4  10         45.96         41.55         5.14 o
  -4   4  10         39.02         50.85         6.54 o
  -3   4  10        172.10        170.63         7.35 o
  -2   4  10        119.38        114.11         6.68 o
  -1   4  10        437.98        393.61        10.94 o
   0   4  10        235.64        241.61         9.00 o
   1   4  10         52.96         65.37         7.28 o
   2   4  10        294.21        296.41         9.43 o
   3   4  10         73.21         84.72        13.02 o
   4   4  10          6.71         14.45         3.96 o
   5   4  10         24.30         14.79         5.54 o
   6   4  10          2.26          4.14         8.05 o
   7   4  10         26.28         24.47         6.99 o
  -5   5  10         49.65         39.48         5.85 o
  -4   5  10          0.15          6.40         3.73 o
  -3   5  10         51.79         64.22         6.85 o
  -2   5  10         72.84         65.29         5.87 o
  -1   5  10        148.53        156.86         8.93 o
   0   5  10         59.58         60.92         5.53 o
   1   5  10          9.59          7.71         3.17 o
   2   5  10         11.59         10.91         3.07 o
   3   5  10         57.77         48.02         7.78 o
   4   5  10          6.84         10.15         4.64 o
   5   5  10         42.52         46.78         7.41 o
  -3   6  10         37.75         46.53         6.03 o
  -2   6  10          4.12         10.34         5.20 o
  -1   6  10         27.06         37.13         4.99 o
   0   6  10          3.09         19.05         5.53 o
   1   6  10          8.43          5.80         3.09 o
   2   6  10          5.55         -0.98         3.90 o
   2  -4  11          0.51         17.62         9.42 o
  -8  -3  11         14.16         25.83         8.13 o
  -7  -3  11         47.01         49.95         8.41 o
  -6  -3  11        211.59        232.73        25.14 o
  -4  -3  11        150.33        151.61        18.00 o
  -3  -3  11        120.37        112.19        12.62 o
  -2  -3  11        167.81        175.03        13.13 o
  -1  -3  11          2.24         -2.14         4.86 o
   0  -3  11        163.80        151.52        11.51 o
   1  -3  11        288.27        263.75        11.61 o
   2  -3  11        163.31        156.79        12.98 o
   3  -3  11         36.25         48.63        10.21 o
   4  -3  11         18.73         27.04        11.17 o
  -8  -2  11         20.46         28.19        14.77 o
  -7  -2  11         34.16         37.46         5.81 o
  -6  -2  11         22.09         22.19         5.24 o
  -5  -2  11         34.63         31.98         6.77 o
  -4  -2  11        173.00        163.24         9.84 o
  -3  -2  11         42.34         40.55         7.79 o
  -2  -2  11        142.96        147.12         9.05 o
  -1  -2  11        138.34        151.95        12.90 o
   0  -2  11         23.35         26.41         4.00 o
   1  -2  11        218.70        217.38         9.74 o
   2  -2  11        123.12        123.15         7.22 o
   3  -2  11        100.59        104.59         6.32 o
   4  -2  11         11.09         20.05         5.47 o
   5  -2  11        160.29        161.33        13.96 o
   6  -2  11         44.33         61.60        12.15 o
  -9  -1  11         93.06        104.44        21.88 o
  -8  -1  11          0.47         14.74         4.50 o
  -7  -1  11          5.78         -0.75        10.37 o
  -6  -1  11         41.64         38.87         5.79 o
  -5  -1  11         19.20         17.66         3.94 o
  -4  -1  11         15.88         17.28         4.08 o
  -3  -1  11         53.04         40.55         5.19 o
  -2  -1  11        355.17        355.32        13.23 o
  -1  -1  11         10.43          9.93         2.91 o
   0  -1  11          4.28          4.25         1.81 o
   1  -1  11          6.42          2.80         1.98 o
   2  -1  11         36.46         43.56         4.53 o
   3  -1  11         35.93         46.62         4.34 o
   4  -1  11         72.52         82.63         6.79 o
   5  -1  11        239.26        235.59        25.15 o
   6  -1  11         17.48         12.38         6.76 o
   7  -1  11          2.04         -3.80         3.80 o
   8  -1  11          4.29         -2.88         2.88 o
   9  -1  11         18.72         -6.76         6.76 o
  -9   0  11          1.41         -1.74         4.00 o
  -8   0  11         53.35         58.37         6.74 o
  -7   0  11        332.33        333.70        15.20 o
  -6   0  11          1.55          6.79         3.08 o
  -5   0  11          0.46          2.31         1.70 o
  -4   0  11        115.99        128.59         9.44 o
  -3   0  11        150.54        182.05         9.33 o
  -2   0  11          7.39          9.08         2.82 o
  -1   0  11         61.62         80.22         6.56 o
   0   0  11         10.91         11.15         1.89 o
   1   0  11         69.16         81.00         3.76 o
   2   0  11        613.37        636.18        11.76 o
   3   0  11        516.16        512.63        10.44 o
   4   0  11          1.43          4.40         1.57 o
   5   0  11         75.39         92.31         5.44 o
   6   0  11         47.14         52.64         5.75 o
   7   0  11        380.65        281.95        20.13 o
   8   0  11         63.12         83.40        10.41 o
   9   0  11          1.96          2.97         3.05 o
  -9   1  11         93.08         79.64         9.11 o
  -8   1  11          0.44          3.55         3.84 o
  -7   1  11          5.82          5.63         3.64 o
  -6   1  11         41.76         37.21         6.15 o
  -5   1  11         19.27         19.90         2.65 o
  -4   1  11         16.05         21.46         2.68 o
  -3   1  11         53.10         53.75         5.22 o
  -2   1  11        354.81        360.82        10.69 o
  -1   1  11         10.47         11.56         1.45 o
   0   1  11          4.23          5.86         1.49 o
   1   1  11          6.43          5.83         1.65 o
   2   1  11         36.48         46.44         3.76 o
   3   1  11         35.91         36.17         3.42 o
   4   1  11         72.60         83.37         4.65 o
   5   1  11        239.63        272.32         9.35 o
   6   1  11         17.44         12.84         3.56 o
   7   1  11          2.07          6.77         3.30 o
   8   1  11          4.28          6.25         4.47 o
   9   1  11         18.75         -3.82         4.47 o
  -8   2  11         20.36          5.25        10.79 o
  -7   2  11         33.95         21.97        13.83 o
  -6   2  11         22.12         27.94         9.13 o
  -5   2  11         34.67         31.63         4.72 o
  -4   2  11        172.93        173.24         5.72 o
  -3   2  11         42.34         47.15         3.44 o
  -2   2  11        142.98        142.36         6.28 o
  -1   2  11        138.28        148.13         5.32 o
   0   2  11         23.36         30.99         3.58 o
   1   2  11        218.30        215.75         6.97 o
   2   2  11        122.97        131.73         5.20 o
   3   2  11        100.38         92.86         5.12 o
   4   2  11         11.17         12.33         3.42 o
   5   2  11        160.06        162.05         7.55 o
   6   2  11         44.43         62.55        10.25 o
   7   2  11         19.59         13.83         6.06 o
   8   2  11          4.23          7.90         6.47 o
  -8   3  11         14.18         -1.12         5.22 o
  -7   3  11         47.00         84.88        13.64 o
  -6   3  11        211.65        225.94         9.87 o
  -5   3  11         98.02         86.27         5.84 o
  -4   3  11        150.36        153.08         6.43 o
  -3   3  11        120.58        120.55         7.82 o
  -2   3  11        167.72        174.55         7.57 o
  -1   3  11          2.21          1.57         1.93 o
   0   3  11        163.99        158.85         7.79 o
   1   3  11        288.53        266.40         8.47 o
   2   3  11        163.09        159.73         5.52 o
   3   3  11         36.32         44.06         4.63 o
   4   3  11         18.69         31.48         4.30 o
   5   3  11         34.39         27.80         6.28 o
   6   3  11         17.07         23.65         5.76 o
   7   3  11         35.35         41.96         6.00 o
  -7   4  11         15.81         30.08        13.90 o
  -6   4  11         64.07         53.80         6.94 o
  -5   4  11         30.81         24.67         4.05 o
  -4   4  11         11.38         13.67         4.66 o
  -3   4  11         98.97        101.47         6.68 o
  -2   4  11        172.12        174.05         7.43 o
  -1   4  11        187.77        181.79         8.52 o
   0   4  11         54.99         50.86         5.59 o
   1   4  11        140.46        117.44         8.55 o
   2   4  11          0.51          6.41         4.06 o
   3   4  11         72.00         93.77        22.52 o
   4   4  11        102.70        105.90         8.11 o
   5   4  11          2.06          2.40         2.92 o
   6   4  11         99.18        104.99         8.03 o
  -5   5  11         11.74         17.13         4.09 o
  -4   5  11          1.88          5.97         6.70 o
  -3   5  11         57.92         68.10         6.61 o
  -2   5  11        165.51        145.69         7.81 o
  -1   5  11         23.55         17.85         3.99 o
   0   5  11         39.77         39.06         5.26 o
   1   5  11          0.66          5.93         3.30 o
   2   5  11         53.82         59.77         4.94 o
   3   5  11         19.40         33.64         8.21 o
   4   5  11         20.20         20.18        11.44 o
   5   5  11         34.20         23.23         6.71 o
  -1   6  11         14.90         22.33         5.21 o
   0   6  11          6.80          9.07         3.73 o
   1   6  11         20.43         34.46         4.45 o
  -5  -4  12         17.52         15.34         9.12 o
   2  -4  12          2.74         -6.53         7.44 o
  -7  -3  12         13.51         15.50         9.95 o
  -6  -3  12          2.66         16.10         9.34 o
  -4  -3  12        139.93        132.01        17.17 o
  -3  -3  12          6.66          1.14         6.38 o
  -2  -3  12        130.74        120.39        15.19 o
  -1  -3  12        418.86        394.07        20.41 o
   0  -3  12        113.90         99.44        17.59 o
   1  -3  12         74.10         73.00         6.94 o
   2  -3  12          6.81          4.75         7.14 o
   3  -3  12          2.72         14.43        13.83 o
   4  -3  12         71.17         47.70        15.72 o
  -8  -2  12         21.07         21.40        10.56 o
  -7  -2  12         51.92         46.83         5.93 o
  -6  -2  12          6.85         -5.32         5.32 o
  -5  -2  12        104.01        103.00        12.69 o
  -4  -2  12        276.69        260.59        22.86 o
  -3  -2  12         93.90         91.20         9.01 o
  -2  -2  12         81.12         79.59         8.30 o
  -1  -2  12          9.90          9.28         3.44 o
   0  -2  12         24.83         28.05         4.63 o
   1  -2  12         51.68         49.64         6.02 o
   2  -2  12         34.48         29.81         4.59 o
   3  -2  12         59.25         72.03         5.75 o
   4  -2  12         14.61         13.00         6.53 o
   5  -2  12        173.16        179.60        16.56 o
   6  -2  12          4.92          6.61         8.20 o
  -8  -1  12         57.00         55.68         8.79 o
  -7  -1  12         50.83         37.91         9.80 o
  -6  -1  12        164.55        144.65         8.58 o
  -5  -1  12        412.83        452.61        19.20 o
  -4  -1  12        110.29        100.37         8.03 o
  -3  -1  12        100.40        115.82         8.04 o
  -2  -1  12         46.38         40.23         5.77 o
  -1  -1  12         43.63         51.27         6.28 o
   0  -1  12         99.36        107.62         6.17 o
   1  -1  12         31.10         34.64         4.94 o
   2  -1  12        164.67        174.08         7.90 o
   3  -1  12        321.43        330.03        10.89 o
   4  -1  12        327.59        309.05        11.72 o
   5  -1  12        161.39        176.79        16.86 o
   6  -1  12          9.86         -1.50         2.46 o
   7  -1  12          6.74         -3.49         3.49 o
   8  -1  12         23.06         -1.29         4.48 o
  -9   0  12          4.89          2.73         4.48 o
  -8   0  12          1.99          7.08         3.59 o
  -7   0  12         97.71         86.82         8.23 o
  -6   0  12        485.87        503.82        24.65 o
  -5   0  12        929.96        867.49        32.97 o
  -4   0  12         58.21         57.61         6.77 o
  -3   0  12          0.11          2.77         2.71 o
  -2   0  12         22.44         20.85         6.56 o
  -1   0  12        162.79        163.89        10.09 o
   0   0  12        137.95        133.30         5.23 o
   1   0  12          0.21         -0.10         1.11 o
   2   0  12         74.92         90.69         4.32 o
   3   0  12         13.03         21.67         2.58 o
   4   0  12         95.52         96.37         4.75 o
   5   0  12        134.23        127.60         5.89 o
   6   0  12        142.68        132.98         8.13 o
   7   0  12          0.50          4.62         3.65 o
   8   0  12         30.20         28.25        10.80 o
  -8   1  12         57.08         60.43        10.52 o
  -7   1  12         50.73         47.74         6.04 o
  -6   1  12        164.19        159.30        13.26 o
  -5   1  12        412.53        422.08        23.02 o
  -4   1  12        110.13        102.48         9.47 o
  -3   1  12        100.44        105.12         6.62 o
  -2   1  12         46.24         42.50         4.39 o
  -1   1  12         43.59         41.30         2.25 o
   0   1  12         99.10        102.20         4.32 o
   1   1  12         31.23         34.49         3.06 o
   2   1  12        165.34        172.44         6.17 o
   3   1  12        321.55        352.22         8.97 o
   4   1  12        327.36        318.75         8.60 o
   5   1  12        161.11        164.51         6.31 o
   6   1  12          9.84         11.03         3.51 o
   7   1  12          6.67          7.94         4.28 o
   8   1  12         23.01          8.95         8.03 o
  -8   2  12         21.18         11.29         6.26 o
  -7   2  12         51.71         48.80        10.07 o
  -6   2  12          6.84         17.40        11.09 o
  -5   2  12        104.17        111.50         7.43 o
  -4   2  12        277.26        259.46         6.58 o
  -3   2  12         94.00         96.68         5.65 o
  -2   2  12         81.24         85.67         4.15 o
  -1   2  12          9.89          8.48         1.64 o
   0   2  12         25.03         33.13         3.22 o
   1   2  12         51.82         54.63         4.66 o
   2   2  12         34.53         27.94         3.22 o
   3   2  12         59.17         62.44         4.26 o
   4   2  12         14.61          7.45         2.93 o
   5   2  12        173.06        160.33         9.51 o
   6   2  12          4.95          8.81         5.30 o
   7   2  12         11.48         19.58         9.15 o
   8   2  12         18.11         32.37         7.25 o
  -7   3  12         13.50          3.89         5.93 o
  -6   3  12          2.63          9.72         8.58 o
  -5   3  12         40.30         33.48         5.12 o
  -4   3  12        140.10        130.78         7.05 o
  -3   3  12          6.65         14.95         2.97 o
  -2   3  12        130.38        114.84         8.81 o
  -1   3  12        419.12        406.45        14.21 o
   0   3  12        113.87         99.08         5.69 o
   1   3  12         74.12         68.09         4.54 o
   2   3  12          6.77         12.73         2.33 o
   3   3  12          2.74         16.06         4.24 o
   4   3  12         71.02         82.91         7.08 o
   5   3  12          6.14         14.63         3.72 o
   6   3  12         35.69         44.76         6.48 o
   7   3  12         13.24         17.83         4.75 o
  -6   4  12         37.33         33.60         6.68 o
  -5   4  12         17.55         15.65         5.05 o
  -4   4  12         66.62         80.28         8.91 o
  -3   4  12        210.83        190.11         8.99 o
  -2   4  12        277.93        258.42        12.73 o
  -1   4  12         23.94         21.26         3.50 o
   0   4  12         36.33         40.24         5.88 o
   1   4  12         44.92         46.60         5.19 o
   2   4  12          2.72          6.37         2.22 o
   3   4  12          3.84          0.46         6.53 o
   4   4  12          3.76          5.17         4.43 o
   5   4  12          9.43          6.95         5.32 o
   6   4  12          7.65          0.63         5.12 o
  -4   5  12         86.28         97.20         9.46 o
  -3   5  12          1.61          6.79         3.80 o
  -2   5  12         48.97         46.70         5.20 o
  -1   5  12        128.67        122.46         8.83 o
   0   5  12         23.61         18.21         4.97 o
   1   5  12          7.06         12.50         3.83 o
   2   5  12         40.36         52.61         4.44 o
   3   5  12         12.19         21.38         6.35 o
   4   5  12         17.77         28.03         6.83 o
  -6  -4  13         16.94         16.71        12.08 o
  -5  -4  13         16.47         41.85        13.14 o
   2  -4  13         29.60         24.46         9.34 o
  -7  -3  13         21.57         18.08        10.56 o
  -6  -3  13         51.58         22.41        11.47 o
  -5  -3  13         25.86         32.51        12.46 o
  -4  -3  13          4.47          3.34         5.39 o
  -3  -3  13         86.43         93.05        17.70 o
  -2  -3  13         26.31         23.40         7.90 o
  -1  -3  13        235.58        264.56        19.90 o
   0  -3  13         22.42         20.51         7.37 o
   1  -3  13        211.92        201.79        12.25 o
   2  -3  13        272.97        233.56        22.79 o
   3  -3  13         16.52         22.79         7.37 o
   4  -3  13         10.05         19.22         9.19 o
  -8  -2  13          5.56          4.97         4.85 o
  -7  -2  13         10.84         27.19        12.00 o
  -6  -2  13         69.30         84.00        11.36 o
  -5  -2  13         47.65         53.32        10.86 o
  -4  -2  13         31.43         39.09         6.87 o
  -3  -2  13        223.53        215.01        14.06 o
  -2  -2  13        171.54        179.38        10.42 o
  -1  -2  13        672.53        650.97        20.15 o
   0  -2  13        109.28        118.76         8.98 o
   1  -2  13         81.61         80.06         9.40 o
   2  -2  13        150.54        142.23         8.34 o
   3  -2  13        333.40        330.37        34.48 o
   4  -2  13          6.42         -3.96         7.60 o
   5  -2  13          4.92         12.61         8.89 o
  -8  -1  13         26.55         38.81        13.83 o
  -7  -1  13         27.96         16.40         7.29 o
  -6  -1  13         41.21         48.06        11.66 o
  -5  -1  13        203.01        209.26        20.05 o
  -4  -1  13        244.50        238.27        23.62 o
  -3  -1  13        248.89        220.88        15.36 o
  -2  -1  13        167.25        152.03        12.73 o
  -1  -1  13        127.21        131.96        12.40 o
   0  -1  13        112.23        105.55         9.47 o
   1  -1  13         26.39         35.66         4.96 o
   2  -1  13        194.18        172.32         8.31 o
   3  -1  13        272.02        289.01        10.47 o
   4  -1  13         46.16         45.81         5.79 o
   5  -1  13        173.25        178.38        18.87 o
   6  -1  13          6.29          3.41         3.11 o
  -8   0  13         28.87         47.52        14.81 o
  -7   0  13         37.62         44.65         5.39 o
  -6   0  13          0.00         -3.04         4.48 o
  -4   0  13        121.74        134.07         9.84 o
  -3   0  13         24.97         39.90         6.27 o
  -2   0  13        255.03        217.10        12.38 o
  -1   0  13         65.76         69.08        11.96 o
   0   0  13         10.50         14.12         3.80 o
   1   0  13          4.75          8.38         3.67 o
   2   0  13        671.44        704.94        14.37 o
   3   0  13          0.58          1.42         1.72 o
   4   0  13        725.41        748.78        23.47 o
   5   0  13         37.50         48.10         4.31 o
   6   0  13         60.73         54.33         6.41 o
   7   0  13         10.53          7.41        10.00 o
   8   0  13          9.27          4.35         4.55 o
  -8   1  13         26.41         35.73         7.14 o
  -7   1  13         27.97         23.54         5.59 o
  -5   1  13        202.98        203.18        16.10 o
  -4   1  13        244.78        214.27        13.09 o
  -3   1  13        249.27        214.92        11.31 o
  -2   1  13        167.57        157.89         7.74 o
  -1   1  13        127.26        132.52         6.66 o
   0   1  13        112.12        107.62         4.52 o
   1   1  13         26.61         28.25         3.04 o
   2   1  13        194.51        184.51         6.54 o
   3   1  13        272.12        297.23         9.71 o
   4   1  13         46.11         56.42         4.29 o
   5   1  13        173.22        176.14         6.78 o
   6   1  13          6.31         -2.19         3.91 o
   7   1  13         29.72         32.06         5.99 o
   8   1  13         12.31         22.60         5.43 o
  -8   2  13          5.54          0.68         9.50 o
  -7   2  13         10.80         10.07         4.63 o
  -6   2  13         69.20         70.07        10.07 o
  -5   2  13         47.73         44.63        12.26 o
  -4   2  13         31.58         39.68         3.39 o
  -3   2  13        223.44        210.11         7.14 o
  -2   2  13        171.01        184.27         5.05 o
  -1   2  13        672.38        663.20        10.65 o
   0   2  13        109.00         99.65         4.84 o
   1   2  13         81.83         85.34         5.17 o
   2   2  13        150.73        143.03         6.55 o
   3   2  13        333.34        335.11         8.90 o
   4   2  13          6.45          2.44         2.77 o
   5   2  13          4.90          2.36         3.42 o
   6   2  13          4.44          4.81         4.03 o
   7   2  13         24.24         40.27         5.55 o
  -7   3  13         21.59         15.42        23.17 o
  -6   3  13         51.47         44.19         9.83 o
  -5   3  13         25.96         27.71         4.53 o
  -4   3  13          4.48          2.65         3.11 o
  -3   3  13         86.45         87.43        11.51 o
  -2   3  13         26.19         29.06         4.09 o
  -1   3  13        235.81        233.90         9.14 o
   0   3  13         22.33         28.01         4.72 o
   1   3  13        212.10        189.21         7.99 o
   2   3  13        272.63        273.33        10.68 o
   3   3  13         16.60         18.83         4.38 o
   4   3  13         10.03          0.89         6.80 o
   5   3  13         13.07         23.23         8.86 o
   6   3  13         20.48         33.97         6.19 o
  -6   4  13         16.90         -0.64         8.30 o
  -5   4  13         16.42         18.09        10.29 o
  -4   4  13         45.43         62.66        10.53 o
  -3   4  13         30.94         30.79         5.02 o
  -2   4  13         26.15         28.61         5.38 o
  -1   4  13         46.32         58.05         6.99 o
   0   4  13         64.44         62.23         8.05 o
   1   4  13         20.24         25.75         3.92 o
   2   4  13         29.55         34.94         4.12 o
   3   4  13         26.42         33.18         6.42 o
   4   4  13          2.98         -0.60         5.10 o
   5   4  13         28.29         25.41         8.19 o
  -3   5  13         76.39         87.98         7.94 o
  -2   5  13         41.60         54.46         6.92 o
  -1   5  13        135.07        144.01        11.40 o
   0   5  13          4.48         10.06         5.20 o
   1   5  13         37.56         45.34         4.89 o
   2   5  13         58.35         75.03         4.82 o
   3   5  13         11.01         16.64         5.69 o
  -5  -4  14         25.80         40.48        12.99 o
  -4  -4  14         39.83         54.23        15.27 o
  -2  -4  14         12.61         16.86         9.19 o
   2  -4  14         14.58         21.80        10.10 o
  -6  -3  14         26.65         44.43        14.13 o
  -5  -3  14         26.25         29.09         9.72 o
  -3  -3  14        187.63        200.60        20.51 o
  -2  -3  14        150.00        158.90        18.23 o
  -1  -3  14          9.21         12.53         6.76 o
   0  -3  14          8.51         15.65         6.23 o
   1  -3  14         97.23         87.81         8.99 o
   2  -3  14         55.97         68.97        15.04 o
   3  -3  14         44.68         46.63        13.90 o
  -7  -2  14          5.02          4.46         5.81 o
  -6  -2  14          3.60          3.67         5.45 o
  -5  -2  14         49.97         43.06         9.88 o
  -4  -2  14         78.03         63.04        12.31 o
  -3  -2  14         34.17         35.15         7.79 o
  -2  -2  14        177.14        162.52        12.32 o
  -1  -2  14        415.71        394.43        21.34 o
   0  -2  14        257.37        259.61        15.73 o
   1  -2  14         34.36         20.81         4.95 o
   2  -2  14         72.52         92.18         7.93 o
   3  -2  14        211.76        216.68        16.25 o
   4  -2  14        349.44        305.73        19.38 o
  -8  -1  14         15.11          8.03        12.91 o
  -7  -1  14         40.10         48.03         8.87 o
  -6  -1  14         41.36         37.17         7.85 o
  -5  -1  14         59.84         51.65         9.65 o
  -4  -1  14         42.73         44.96        10.18 o
  -3  -1  14        314.36        307.00        16.67 o
  -2  -1  14        240.82        240.88        12.06 o
  -1  -1  14         51.88         63.82         7.48 o
   0  -1  14        142.97        143.24         7.39 o
   1  -1  14        232.40        241.65         9.68 o
   2  -1  14         67.10         78.26         6.80 o
   3  -1  14         32.49         34.80         8.97 o
   4  -1  14          3.18         -4.56         4.71 o
   5  -1  14        158.53        156.11        14.01 o
   6  -1  14         17.30         23.93        13.07 o
   7  -1  14        101.86        116.97        16.18 o
  -8   0  14          9.67          7.36         4.27 o
  -7   0  14         20.98          9.50         7.82 o
  -5   0  14        602.22        596.18        28.94 o
  -4   0  14         19.50         30.01         7.06 o
  -3   0  14        105.06        101.74         8.07 o
  -2   0  14         10.39         11.39         3.44 o
  -1   0  14         74.10         81.89        10.73 o
   0   0  14         62.47         62.66         4.31 o
   1   0  14        155.22        148.05         6.34 o
   2   0  14        104.93        110.11         5.58 o
   3   0  14        230.64        230.95         7.62 o
   4   0  14         29.25         37.99         4.15 o
   5   0  14         76.71         97.86         7.50 o
   6   0  14          2.54          4.53         3.64 o
   7   0  14          1.19          7.12         3.17 o
  -8   1  14         15.11         14.42         5.38 o
  -7   1  14         40.05         59.93        16.33 o
  -3   1  14        314.19        311.07        16.64 o
  -2   1  14        241.73        243.91        10.36 o
  -1   1  14         51.90         52.62         5.47 o
   0   1  14        142.91        144.11         5.86 o
   1   1  14        232.40        240.70         8.69 o
   2   1  14         67.19         70.12         4.59 o
   3   1  14         32.54         34.26         3.60 o
   4   1  14          3.22          3.83         2.83 o
   5   1  14        158.74        154.32         8.25 o
   6   1  14         17.41         19.65         5.66 o
   7   1  14        101.73        126.69        14.96 o
  -7   2  14          4.98         18.38        10.10 o
  -6   2  14          3.56         -0.15         4.05 o
  -4   2  14         77.89         79.68        12.08 o
  -3   2  14         34.28         48.33         7.34 o
  -2   2  14        176.91        176.92        13.82 o
  -1   2  14        416.08        398.16         8.66 o
   0   2  14        257.44        254.37         8.35 o
   1   2  14         34.35         33.96         4.62 o
   2   2  14         72.67         89.61         7.69 o
   3   2  14        211.76        222.00         9.32 o
   4   2  14        349.29        319.05        15.50 o
   5   2  14         95.39         82.76         9.90 o
   6   2  14         12.49         15.02         7.56 o
   7   2  14         20.67         28.21         6.68 o
  -6   3  14         26.61         30.42         5.95 o
  -5   3  14         26.24         20.65         5.30 o
  -4   3  14         25.40         36.17         5.84 o
  -3   3  14        187.58        199.77        11.99 o
  -2   3  14        149.92        137.45        11.13 o
  -1   3  14          9.18         11.39         2.98 o
   0   3  14          8.57          4.89         2.26 o
   1   3  14         97.38        109.48         7.50 o
   2   3  14         55.64         60.27         8.80 o
   3   3  14         44.80         46.29         7.23 o
   4   3  14         33.30         46.56        10.48 o
   5   3  14         44.68         55.13         8.04 o
   6   3  14         12.61         26.02         6.20 o
  -5   4  14         25.94         46.37         7.08 o
  -4   4  14         39.83         64.48        16.18 o
  -3   4  14         65.78         90.35         8.11 o
  -2   4  14         12.62         12.41         3.31 o
  -1   4  14         64.28         61.55         6.98 o
   0   4  14        101.80        103.57         6.95 o
   1   4  14         26.11         30.49         4.47 o
   2   4  14         14.62         29.73         4.03 o
   3   4  14         62.74         71.67         9.97 o
   4   4  14         13.78         11.01         4.92 o
   5   4  14         10.34         11.35         8.64 o
  -2   5  14         18.99         16.92         8.61 o
  -1   5  14          6.85         14.21         5.24 o
   0   5  14         15.93         16.51         3.39 o
   1   5  14         72.06         74.38         6.27 o
   2   5  14         24.40         14.97         8.61 o
  -4  -4  15         98.69         88.95        18.91 o
  -2  -4  15         91.47        100.57        18.84 o
  -6  -3  15         24.20         41.16        13.29 o
  -5  -3  15          8.78          6.53         8.89 o
  -2  -3  15         59.02         76.34        16.48 o
  -1  -3  15        135.72        120.16        15.57 o
   0  -3  15        137.53        147.73        15.57 o
   2  -3  15          3.80          3.49         5.32 o
   3  -3  15         74.54         52.41        15.27 o
  -7  -2  15          8.61          1.37         7.75 o
  -6  -2  15         13.75         11.09        10.18 o
  -5  -2  15         18.12         -0.30         7.52 o
  -3  -2  15         38.58         51.04        13.22 o
  -2  -2  15         24.17         13.14         8.74 o
  -1  -2  15        139.32        128.59        16.41 o
   0  -2  15         45.16         53.70        11.32 o
   1  -2  15         24.47         19.89         5.79 o
   2  -2  15          9.62         -2.77         4.62 o
   3  -2  15         15.28         20.74        10.71 o
   4  -2  15         12.93         21.42        11.01 o
  -7  -1  15         10.34          9.50         9.12 o
  -6  -1  15         53.20         77.85        17.02 o
  -5  -1  15         91.81        109.08        21.27 o
  -4  -1  15        131.56          7.90         8.81 o
  -2  -1  15          0.75         -2.05         5.24 o
  -1  -1  15         77.76         87.11        11.85 o
   0  -1  15         68.67         55.89         9.31 o
   1  -1  15        152.65        146.39        18.91 o
   2  -1  15         23.43         23.59         4.57 o
   3  -1  15        134.25        129.69        14.02 o
   4  -1  15        148.83        179.08        25.57 o
   5  -1  15         16.43         34.11        10.94 o
   6  -1  15         32.66         56.66        12.91 o
   7  -1  15         57.77         18.99        11.24 o
  -7   0  15          0.61         -6.08         6.08 o
  -6   0  15          3.27          4.94         6.38 o
  -5   0  15        476.85        480.19        37.53 o
  -3   0  15          0.74         -4.48         4.48 o
  -2   0  15        108.60        116.23        12.20 o
  -1   0  15        380.11        397.20        28.37 o
   0   0  15         30.01         34.39         8.73 o
   1   0  15        148.72        167.01        13.04 o
   2   0  15         23.71         29.78         6.75 o
   3   0  15         17.68         15.89         3.69 o
   4   0  15         27.78         35.62         5.48 o
   5   0  15          7.21         -2.27         4.17 o
   6   0  15         20.51         44.89         9.53 o
   7   0  15          1.67          0.66         3.16 o
  -7   1  15         10.33         27.35        11.85 o
  -6   1  15         53.16         67.30        15.34 o
  -2   1  15          0.74          6.08         4.12 o
  -1   1  15         77.53         78.99         7.47 o
   0   1  15         68.64         64.38         6.33 o
   1   1  15        152.57        153.56         7.19 o
   2   1  15         23.49         23.09         5.44 o
   3   1  15        134.12        128.35         7.70 o
   4   1  15        148.71        156.51        13.38 o
   5   1  15         16.38         29.12         4.16 o
   6   1  15         32.59         29.05         6.97 o
   7   1  15         57.93         56.36        11.93 o
  -7   2  15          8.60         21.04        12.31 o
  -6   2  15         13.73         20.43        10.10 o
  -5   2  15         18.19         23.40        12.53 o
  -4   2  15          6.05         11.77         5.62 o
  -3   2  15         38.53         35.10         8.20 o
  -2   2  15         24.15         36.32         6.72 o
   0   2  15         45.43         52.57         4.89 o
   1   2  15         24.59         28.72         4.41 o
   2   2  15          9.59          7.08         3.83 o
   3   2  15         15.18         20.42         4.49 o
   4   2  15         12.88         17.61         4.01 o
   5   2  15         14.01         14.55         5.86 o
   6   2  15         61.19         82.66        11.02 o
  -6   3  15         24.17         27.59         7.60 o
  -5   3  15          8.75          8.51         5.21 o
  -4   3  15          0.41          0.29         4.41 o
  -3   3  15         31.70         42.74         6.33 o
  -2   3  15         58.92         70.47         8.05 o
  -1   3  15        135.15        122.46         7.72 o
   0   3  15        137.63        149.56         9.41 o
   1   3  15        103.27        119.19         7.01 o
   2   3  15          3.80          1.44         4.35 o
   3   3  15         74.31         67.51         7.23 o
   4   3  15          6.87          1.47         8.09 o
   5   3  15          0.16          2.96         5.71 o
  -4   4  15         98.84        118.13        19.16 o
  -3   4  15         39.22         49.91         9.85 o
  -2   4  15         91.42         97.98         9.39 o
  -1   4  15         73.34         81.05         7.63 o
   0   4  15          9.92         16.05         3.45 o
   1   4  15         43.88         46.17         5.30 o
   2   4  15         95.38        118.47         7.76 o
   3   4  15         49.15         54.80        10.05 o
   4   4  15          4.78          1.92         4.87 o
  -3  -4  16         23.00         29.02        13.07 o
  -2  -4  16          8.19          3.65         7.29 o
  -1  -4  16         31.27          8.05         6.15 o
  -5  -3  16         86.25         95.33        20.36 o
  -4  -3  16         82.50         93.05        18.16 o
  -2  -3  16          8.04         24.16         8.96 o
  -1  -3  16         30.28         20.81         9.50 o
   0  -3  16         48.39         50.20        11.62 o
   2  -3  16        104.69        125.55        21.57 o
   3  -3  16         79.47         91.07        19.22 o
  -6  -2  16         41.80         16.33        12.46 o
  -5  -2  16         18.82         27.88        12.23 o
  -4  -2  16         33.75         36.69        11.93 o
  -3  -2  16          0.71         -2.28         5.62 o
  -2  -2  16        113.26        112.27        19.98 o
  -1  -2  16         19.98         20.81         8.51 o
   0  -2  16         40.00         40.03        11.17 o
   1  -2  16         86.24         38.89        10.18 o
   2  -2  16         56.99         59.78        12.61 o
   3  -2  16         84.40         71.40        16.94 o
   4  -2  16         51.84         41.77        15.12 o
  -6  -1  16         41.19         46.41        15.72 o
  -5  -1  16         83.15         95.48        21.19 o
  -3  -1  16         45.50         -3.34         4.48 o
  -2  -1  16        195.38        187.08        20.97 o
  -1  -1  16        121.34        124.26        16.03 o
   0  -1  16         16.10         19.53         5.68 o
   1  -1  16         10.51          1.62         4.13 o
   2  -1  16          7.25         16.03         9.62 o
   3  -1  16         42.87         61.49         9.89 o
   4  -1  16        141.27        179.11        19.37 o
   5  -1  16         39.49         67.37        12.23 o
   6  -1  16         36.29         65.93        12.53 o
  -7   0  16         30.89         25.68        10.48 o
  -6   0  16          9.64         20.59        10.71 o
  -5   0  16         38.01         29.93        12.46 o
  -4   0  16          1.87         11.55        12.61 o
  -2   0  16         10.00          9.50         7.52 o
  -1   0  16         62.68         63.58        18.84 o
   0   0  16         19.57         21.43         7.13 o
   1   0  16         54.60         60.44         8.97 o
   2   0  16          2.36         -3.70         4.51 o
   3   0  16          0.60         -3.74         4.03 o
   4   0  16        107.37        146.68        15.73 o
   5   0  16         75.32         98.55        15.62 o
   6   0  16          0.76         -3.58         3.58 o
  -6   1  16         41.38         64.79        18.61 o
  -5   1  16         83.32         45.87        14.66 o
  -4   1  16         54.67         75.80        18.31 o
  -2   1  16        195.27        185.02        12.78 o
  -1   1  16        121.70        118.46        10.34 o
   0   1  16         16.09         23.27         5.51 o
   1   1  16         10.52         11.74         3.07 o
   2   1  16          7.28          6.00         5.91 o
   3   1  16         42.96         53.59         8.38 o
   4   1  16        141.20        161.14        13.87 o
   5   1  16         39.46         42.35         5.76 o
   6   1  16         36.14         74.93        13.29 o
  -6   2  16         41.73         28.18        12.61 o
  -5   2  16         18.75         21.73        11.09 o
  -4   2  16         33.74         21.04        11.39 o
  -3   2  16          0.69         -3.46         3.46 o
  -2   2  16        113.11        106.94        10.32 o
  -1   2  16         19.90         23.07         3.46 o
   0   2  16         39.87         41.93         5.43 o
   1   2  16         86.41         11.32         8.43 o
   2   2  16         56.95         52.93        15.61 o
   3   2  16         84.57         86.99         8.63 o
   4   2  16         51.81         60.56         6.09 o
   5   2  16          3.73          1.57         6.80 o
  -5   3  16         86.10        102.53         7.10 o
  -4   3  16         82.60        103.55        10.10 o
  -3   3  16         41.72         47.30         6.29 o
  -2   3  16          7.99          3.33         3.07 o
  -1   3  16         30.30         41.72         5.35 o
   0   3  16         48.40         60.12         6.55 o
   1   3  16         45.25         38.53         4.43 o
   2   3  16        104.78        113.71         9.59 o
   3   3  16         79.50         81.55         8.46 o
   4   3  16          9.33         14.40         5.26 o
  -3   4  16         22.96         28.09         9.00 o
  -2   4  16          8.18          9.81         3.68 o
  -1   4  16         31.19         33.64         5.94 o
   0   4  16         78.42         83.31         7.99 o
   1   4  16        110.49        134.34         7.61 o
   2   4  16         29.18         27.35        11.86 o
  -4  -3  17         18.47         21.88        10.71 o
  -3  -3  17          7.91         14.66        10.41 o
  -2  -3  17          2.89          2.43         6.68 o
  -1  -3  17         19.74         14.58         7.75 o
   3  -3  17         18.14          9.72        14.43 o
  -5  -2  17         13.19         -7.67         7.67 o
  -4  -2  17         23.39         25.52        10.94 o
  -1  -2  17        102.69        106.72        19.52 o
   0  -2  17        242.43        237.67        22.41 o
   1  -2  17         35.31         18.99         8.96 o
   2  -2  17          5.19          2.02         4.87 o
   4  -2  17          2.99          1.52         4.94 o
  -6  -1  17         24.34         20.66        12.76 o
  -5  -1  17        103.38        117.96        23.62 o
  -4  -1  17         24.84         37.45        13.98 o
  -2  -1  17         51.54          7.60         6.46 o
  -1  -1  17         19.62         21.80        10.71 o
   0  -1  17        393.47        374.69        28.11 o
   1  -1  17         38.52         29.78        10.41 o
   2  -1  17         52.05         46.33        12.15 o
   3  -1  17         48.62         72.47        10.02 o
   4  -1  17         40.87         46.14        17.47 o
   5  -1  17         21.81         36.77        15.95 o
  -6   0  17         68.15         69.57        17.93 o
  -5   0  17        112.17        103.91        22.56 o
  -4   0  17        136.82        147.28        25.83 o
  -2   0  17         28.08         -1.67         6.08 o
  -1   0  17         13.37         -1.98         5.77 o
   0   0  17         32.00         33.88         7.56 o
   1   0  17          0.02          2.57         5.10 o
   2   0  17         41.74         51.39         8.85 o
   3   0  17          5.73         10.59         4.87 o
   4   0  17          5.74          4.66         3.62 o
   5   0  17        129.74        115.58        10.96 o
  -6   1  17         24.39         17.93        11.32 o
  -5   1  17        103.51        112.80        24.08 o
  -4   1  17         24.78         20.05        12.15 o
  -3   1  17         72.95         58.79        16.41 o
  -1   1  17         19.78         22.53         5.96 o
   0   1  17        393.43        426.64        29.63 o
   1   1  17         38.50         48.22         8.51 o
   2   1  17         52.18         57.58         7.13 o
   3   1  17         48.77         43.69         6.29 o
   4   1  17         41.07         39.86         6.58 o
   5   1  17         21.83         24.15         6.04 o
  -5   2  17         13.18          4.56         9.72 o
  -4   2  17         23.39         10.48         8.58 o
  -3   2  17         67.17         56.60         9.34 o
  -2   2  17         91.92         86.27        11.46 o
  -1   2  17        102.71        105.60        11.23 o
   0   2  17        242.88        247.09         9.67 o
   1   2  17         35.35         44.28        10.79 o
   2   2  17          5.20         13.50         3.79 o
   3   2  17         10.16         16.54         3.73 o
   4   2  17          2.99         11.12         3.05 o
   5   2  17          9.92         23.83         5.54 o
  -4   3  17         18.36         38.00        16.67 o
  -3   3  17          7.87         20.23         6.19 o
  -2   3  17          2.84         12.40        12.08 o
  -1   3  17         19.72         20.87         3.70 o
   0   3  17         43.29         45.81         5.77 o
   1   3  17         31.26         28.24         7.83 o
   2   3  17         31.82         42.37         5.67 o
   3   3  17         18.20         27.69         5.87 o
   0   4  17          9.32          7.82        11.17 o
  -1  -3  18          2.62         -2.35         7.37 o
   0  -3  18         22.90          9.72         7.37 o
   2  -3  18         20.04         -2.22         5.43 o
  -4  -2  18         16.27         43.60        13.52 o
  -3  -2  18         28.01         33.80        11.24 o
  -1  -2  18          0.55         -0.38         7.44 o
   0  -2  18         31.21         11.17        10.63 o
   3  -2  18         19.33         -0.61         4.91 o
  -5  -1  18          2.16          1.82         9.34 o
  -4  -1  18         60.57         86.13        21.04 o
  -3  -1  18         22.21         35.47        12.00 o
   0  -1  18         16.86         27.65         9.65 o
   1  -1  18          4.22         -3.49         4.29 o
   3  -1  18         15.01          0.38         9.65 o
  -5   0  18         55.52         43.98        16.03 o
  -4   0  18          1.29         10.71         9.19 o
  -3   0  18          6.99         12.69         9.57 o
  -1   0  18         57.22         10.56         6.76 o
   1   0  18          0.07         -3.02         5.70 o
   2   0  18         63.06         55.09         9.31 o
   3   0  18         39.12         33.38         8.21 o
   4   0  18        225.26        193.98        34.83 o
  -5   1  18          2.19         12.84         9.04 o
  -4   1  18         60.61         38.73        16.18 o
  -3   1  18         22.24         -7.67         8.81 o
  -2   1  18         11.98          8.74         7.52 o
  -1   1  18          3.04          3.98         4.42 o
   0   1  18         16.82         36.61        13.02 o
   1   1  18          4.23         -2.72         2.72 o
   2   1  18         34.38         39.68         6.84 o
   3   1  18         15.04         27.17         6.46 o
   4   1  18         39.92         48.20         7.88 o
  -4   2  18         16.21         23.24        12.76 o
  -3   2  18         28.06         29.39         7.03 o
  -2   2  18          9.72         16.32        17.40 o
  -1   2  18          0.55         -1.28         3.96 o
   0   2  18         31.40         32.21         5.75 o
   1   2  18         10.34         17.99         3.54 o
   2   2  18         22.48         25.24         5.75 o
   3   2  18         19.37         33.43         4.55 o
  -2   3  18          4.22         -0.33         7.60 o
  -1   3  18          2.62         10.16         3.30 o
   0   3  18         22.79         15.99         4.93 o
   1   3  18         97.97        101.18        11.75 o
   2   3  18         20.13         22.93         6.26 o
  -2  -2  19         37.46         29.02        11.70 o
   0  -2  19         23.68         12.61         8.81 o
   1  -2  19         13.59         -2.35         6.53 o
  -4  -1  19         25.20         24.23        12.61 o
  -3  -1  19         20.26         28.03        13.14 o
  -2  -1  19          8.36         28.18        10.86 o
   1  -1  19          1.86         -4.08         4.08 o
   2  -1  19          2.89         -3.05         5.55 o
   3  -1  19         19.51         30.46        10.56 o
  -4   0  19        107.29         91.98        20.81 o
  -3   0  19         46.24         57.88        18.16 o
  -2   0  19         16.10         21.65        11.47 o
  -1   0  19         88.00        113.48        27.35 o
   1   0  19         24.87         -0.72         4.24 o
   2   0  19         58.63         79.60        17.24 o
   3   0  19          4.62         -2.64         6.01 o
  -4   1  19         25.17         27.65        14.81 o
  -3   1  19         20.23         25.98        12.53 o
  -2   1  19          8.37         22.79        12.00 o
  -1   1  19         13.14          2.20         9.72 o
   0   1  19          4.06          2.59         4.47 o
   1   1  19          1.85         -2.80         3.32 o
   2   1  19          2.83          5.71         9.49 o
   3   1  19         19.48         15.09        15.57 o
  -2   2  19         37.34         36.41         9.80 o
  -1   2  19         30.34         27.73         6.95 o
   0   2  19         23.64         17.31         7.02 o
   1   2  19         13.60         19.17         5.53 o
   2   2  19         24.80         34.20         6.71 o
  -1  -1  20         80.54        103.15        20.36 o
  -2   0  20         85.51        106.72        23.17 o
  -1   0  20         17.07         21.57        11.93 o
   0   0  20          0.11         -7.82         7.82 o
  -1   1  20         80.71         49.60        17.17 o
   0   1  20          0.46         -7.52         7.52 o
   1   1  20        114.20        125.76        13.03 o
                                                
